# Supplementary material for: Machine learning-based spirometry reference values for the Iranian population: a cross-sectional study from the Shahedieh PERSIAN cohort
Source: Front Med (Lausanne). 2025 Mar 10;12:1480931. doi: 10.3389/fmed.2025.1480931 (PMC11938426; doi:10.3389/fmed.2025.1480931)
Supplement: Supplementary file 1 [file Data_Sheet_1.xlsx]

## Sheet: S
age	height	gender	FEV1	LLN_FEV1	FVC	LLN_FVC	FEV1/FVC	LLN_FEV1/FVC	FEF	LLN_FEF			Enter gender (MALE or FEMALE), age (in yrs.) and height (in cm) in the Data Entry Cells section by specifying the ID for each person. The results are displayed in the Lung function calculator for spirometric indices section. (in each file of this calculator, the results can be calculated for a maximum of 100 people)
38	142	1	2.45778	2.15289	2.86556	2.47163	85.85	84.2561	2.98188	2.72461			Data Entry Cells (Enter up to 100 data rows)					Lung function calculator for spirometric indices
38.1	142	1	2.45778	2.15289	2.86556	2.47163	85.85	84.2561	2.98188	2.72461			ID	Gender	Age (yrs)	Height (cm)		FEV1	LLN_FEV1	FVC	LLN_FVC	FEV1/FVC	LLN_FEV1/FVC	FEF25-75%	LLN_FEF25-75%		FVC : Forced vital capacity
38.2	142	1	2.45778	2.15289	2.86556	2.47163	85.85	84.2561	2.98188	2.72461					38-69	142-189		(L)	(L)	(L)	(L)	(%)	(%)	(L)	(L)		FEV1: Forced expiratory volume at 1 s
38.3	142	1	2.45778	2.15289	2.86556	2.47163	85.85	84.2561	2.98188	2.72461			1	FEMALE	50	160		2.4925	2.18762	2.92333	2.52941	85.4971	83.9032	2.93547	2.67821		FEF25-75%: Forced expiratory flow at 25-75%
38.4	142	1	2.45778	2.15289	2.86556	2.47163	85.85	84.2561	2.98188	2.72461			2	MALE	60	150		3.17171	2.68084	3.86324	3.23323	82.4806	81.0862	3.41634	2.99938		LLN: Lower limit of normal
38.5	142	1	2.45778	2.15289	2.86556	2.47163	85.85	84.2561	2.98188	2.72461			3	FEMALE	38	170		2.88556	2.58067	3.47111	3.07719	83.2441	81.6503	3.17734	2.92008
38.6	142	1	2.45778	2.15289	2.86556	2.47163	85.85	84.2561	2.99172	2.73446			4	MALE	69	189		3.30878	2.81791	4.08294	3.45293	81.4104	80.016	3.5672	3.15024
38.7	142	1	2.45778	2.15289	2.86556	2.47163	85.85	84.2561	2.99172	2.73446			5	MALE	69	189		3.30878	2.81791	4.08294	3.45293	81.4104	80.016	3.5672	3.15024
38.8	142	1	2.45778	2.15289	2.86556	2.47163	85.85	84.2561	2.99172	2.73446			6	MALE	38	167		3.63073	3.13986	4.31118	3.68117	83.6866	82.2922	3.9428	3.52583
38.9	142	1	2.45778	2.15289	2.86556	2.47163	85.85	84.2561	2.99172	2.73446			7	MALE	55	175		3.46561	2.97474	4.26647	3.63646	81.3045	79.9101	3.62097	3.204
39	142	1	2.42444	2.11956	2.8225	2.42857	86.0029	84.4091	2.99172	2.73446			8	FEMALE	40	160		2.76444	2.45956	3.25472	2.8608	85.0412	83.4473	3.21906	2.9618
39.1	142	1	2.42139	2.11651	2.81917	2.42524	85.9324	84.3385	2.99172	2.73446			9	MALE	39	180		3.98024	3.48938	4.81471	4.1847	81.409	80.0146	4.05495	3.63798
39.2	142	1	2.39694	2.09206	2.80056	2.40663	85.9324	84.3385	2.99172	2.73446			10					#N/A	#N/A	#N/A	#N/A	#N/A	#N/A	#N/A	#N/A
39.3	142	1	2.39694	2.09206	2.80056	2.40663	85.9324	84.3385	2.99172	2.73446			11					#N/A	#N/A	#N/A	#N/A	#N/A	#N/A	#N/A	#N/A
39.4	142	1	2.39694	2.09206	2.80056	2.40663	85.9324	84.3385	2.99172	2.73446			12					#N/A	#N/A	#N/A	#N/A	#N/A	#N/A	#N/A	#N/A
39.5	142	1	2.39694	2.09206	2.80056	2.40663	85.9324	84.3385	2.99172	2.73446			13					#N/A	#N/A	#N/A	#N/A	#N/A	#N/A	#N/A	#N/A
39.6	142	1	2.39694	2.09206	2.80056	2.40663	85.9324	84.3385	2.99172	2.73446			14					#N/A	#N/A	#N/A	#N/A	#N/A	#N/A	#N/A	#N/A
39.7	142	1	2.39694	2.09206	2.80056	2.40663	85.9324	84.3385	2.99172	2.73446			15					#N/A	#N/A	#N/A	#N/A	#N/A	#N/A	#N/A	#N/A
39.8	142	1	2.39694	2.09206	2.80056	2.40663	85.9324	84.3385	2.99172	2.73446			16					#N/A	#N/A	#N/A	#N/A	#N/A	#N/A	#N/A	#N/A
39.9	142	1	2.39694	2.09206	2.80056	2.40663	85.9324	84.3385	2.96922	2.71196			17					#N/A	#N/A	#N/A	#N/A	#N/A	#N/A	#N/A	#N/A
40	142	1	2.39694	2.09206	2.80056	2.40663	85.9324	84.3385	2.96922	2.71196			18					#N/A	#N/A	#N/A	#N/A	#N/A	#N/A	#N/A	#N/A
40.1	142	1	2.39694	2.09206	2.80056	2.40663	85.9324	84.3385	2.98094	2.72368			19					#N/A	#N/A	#N/A	#N/A	#N/A	#N/A	#N/A	#N/A
40.2	142	1	2.39694	2.09206	2.80056	2.40663	85.9324	84.3385	2.98094	2.72368			20					#N/A	#N/A	#N/A	#N/A	#N/A	#N/A	#N/A	#N/A
40.3	142	1	2.39694	2.09206	2.80056	2.40663	85.9324	84.3385	2.98094	2.72368			21					#N/A	#N/A	#N/A	#N/A	#N/A	#N/A	#N/A	#N/A
40.4	142	1	2.39694	2.09206	2.80056	2.40663	85.9324	84.3385	2.96531	2.70805			22					#N/A	#N/A	#N/A	#N/A	#N/A	#N/A	#N/A	#N/A
40.5	142	1	2.39694	2.09206	2.80056	2.40663	85.9324	84.3385	2.96531	2.70805			23					#N/A	#N/A	#N/A	#N/A	#N/A	#N/A	#N/A	#N/A
40.6	142	1	2.39694	2.09206	2.80056	2.40663	85.9324	84.3385	2.96531	2.70805			24					#N/A	#N/A	#N/A	#N/A	#N/A	#N/A	#N/A	#N/A
40.7	142	1	2.39694	2.09206	2.80056	2.40663	85.9324	84.3385	2.96531	2.70805			25					#N/A	#N/A	#N/A	#N/A	#N/A	#N/A	#N/A	#N/A
40.8	142	1	2.39694	2.09206	2.80056	2.40663	85.9324	84.3385	2.96	2.70274			26					#N/A	#N/A	#N/A	#N/A	#N/A	#N/A	#N/A	#N/A
40.9	142	1	2.39694	2.09206	2.80056	2.40663	85.9324	84.3385	2.96172	2.70446			27					#N/A	#N/A	#N/A	#N/A	#N/A	#N/A	#N/A	#N/A
41	142	1	2.39694	2.09206	2.80056	2.40663	85.9324	84.3385	2.96172	2.70446			28					#N/A	#N/A	#N/A	#N/A	#N/A	#N/A	#N/A	#N/A
41.1	142	1	2.41667	2.11178	2.81806	2.42413	85.5471	83.9532	2.94313	2.68586			29					#N/A	#N/A	#N/A	#N/A	#N/A	#N/A	#N/A	#N/A
41.2	142	1	2.41667	2.11178	2.81806	2.42413	85.5471	83.9532	2.94313	2.68586			30					#N/A	#N/A	#N/A	#N/A	#N/A	#N/A	#N/A	#N/A
41.3	142	1	2.41667	2.11178	2.81806	2.42413	85.5471	83.9532	2.94313	2.68586			31					#N/A	#N/A	#N/A	#N/A	#N/A	#N/A	#N/A	#N/A
41.4	142	1	2.41667	2.11178	2.81806	2.42413	85.5471	83.9532	2.94313	2.68586			32					#N/A	#N/A	#N/A	#N/A	#N/A	#N/A	#N/A	#N/A
41.5	142	1	2.41667	2.11178	2.81806	2.42413	85.5471	83.9532	2.94313	2.68586			33					#N/A	#N/A	#N/A	#N/A	#N/A	#N/A	#N/A	#N/A
41.6	142	1	2.41667	2.11178	2.81806	2.42413	85.5471	83.9532	2.94937	2.69211			34					#N/A	#N/A	#N/A	#N/A	#N/A	#N/A	#N/A	#N/A
41.7	142	1	2.41667	2.11178	2.81806	2.42413	85.5471	83.9532	2.94937	2.69211			35					#N/A	#N/A	#N/A	#N/A	#N/A	#N/A	#N/A	#N/A
41.8	142	1	2.41667	2.11178	2.81806	2.42413	85.5471	83.9532	2.94937	2.69211			36					#N/A	#N/A	#N/A	#N/A	#N/A	#N/A	#N/A	#N/A
41.9	142	1	2.41667	2.11178	2.81806	2.42413	85.5471	83.9532	2.94937	2.69211			37					#N/A	#N/A	#N/A	#N/A	#N/A	#N/A	#N/A	#N/A
42	142	1	2.41667	2.11178	2.81806	2.42413	85.7176	84.1238	2.94937	2.69211			38					#N/A	#N/A	#N/A	#N/A	#N/A	#N/A	#N/A	#N/A
42.1	142	1	2.41667	2.11178	2.81806	2.42413	85.7176	84.1238	2.93906	2.6818			39					#N/A	#N/A	#N/A	#N/A	#N/A	#N/A	#N/A	#N/A
42.2	142	1	2.41667	2.11178	2.81806	2.42413	85.7176	84.1238	2.93906	2.6818			40					#N/A	#N/A	#N/A	#N/A	#N/A	#N/A	#N/A	#N/A
42.3	142	1	2.41667	2.11178	2.81806	2.42413	85.7176	84.1238	2.93906	2.6818			41					#N/A	#N/A	#N/A	#N/A	#N/A	#N/A	#N/A	#N/A
42.4	142	1	2.41667	2.11178	2.81806	2.42413	85.7176	84.1238	2.93906	2.6818			42					#N/A	#N/A	#N/A	#N/A	#N/A	#N/A	#N/A	#N/A
42.5	142	1	2.39833	2.09345	2.79611	2.40219	85.7176	84.1238	2.93906	2.6818			43					#N/A	#N/A	#N/A	#N/A	#N/A	#N/A	#N/A	#N/A
42.6	142	1	2.39833	2.09345	2.79611	2.40219	85.7176	84.1238	2.93672	2.67946			44					#N/A	#N/A	#N/A	#N/A	#N/A	#N/A	#N/A	#N/A
42.7	142	1	2.39833	2.09345	2.79611	2.40219	85.7176	84.1238	2.93672	2.67946			45					#N/A	#N/A	#N/A	#N/A	#N/A	#N/A	#N/A	#N/A
42.8	142	1	2.39833	2.09345	2.79611	2.40219	85.6735	84.0797	2.93672	2.67946			46					#N/A	#N/A	#N/A	#N/A	#N/A	#N/A	#N/A	#N/A
42.9	142	1	2.39833	2.09345	2.79611	2.40219	85.6735	84.0797	2.93672	2.67946			47					#N/A	#N/A	#N/A	#N/A	#N/A	#N/A	#N/A	#N/A
43	142	1	2.39833	2.09345	2.79611	2.40219	85.6735	84.0797	2.93672	2.67946			48					#N/A	#N/A	#N/A	#N/A	#N/A	#N/A	#N/A	#N/A
43.1	142	1	2.39833	2.09345	2.79611	2.40219	85.7382	84.1444	2.93672	2.67946			49					#N/A	#N/A	#N/A	#N/A	#N/A	#N/A	#N/A	#N/A
43.2	142	1	2.39833	2.09345	2.79611	2.40219	85.7382	84.1444	2.94	2.68274			50					#N/A	#N/A	#N/A	#N/A	#N/A	#N/A	#N/A	#N/A
43.3	142	1	2.39833	2.09345	2.79611	2.40219	85.7382	84.1444	2.94	2.68274			51					#N/A	#N/A	#N/A	#N/A	#N/A	#N/A	#N/A	#N/A
43.4	142	1	2.38333	2.07845	2.78361	2.38969	85.7382	84.1444	2.94203	2.68477			52					#N/A	#N/A	#N/A	#N/A	#N/A	#N/A	#N/A	#N/A
43.5	142	1	2.38333	2.07845	2.78361	2.38969	85.7382	84.1444	2.94203	2.68477			53					#N/A	#N/A	#N/A	#N/A	#N/A	#N/A	#N/A	#N/A
43.6	142	1	2.37528	2.07039	2.77083	2.37691	85.7382	84.1444	2.935	2.67774			54					#N/A	#N/A	#N/A	#N/A	#N/A	#N/A	#N/A	#N/A
43.7	142	1	2.37528	2.07039	2.77083	2.37691	85.7382	84.1444	2.94547	2.68821			55					#N/A	#N/A	#N/A	#N/A	#N/A	#N/A	#N/A	#N/A
43.8	142	1	2.36639	2.06151	2.76389	2.36996	85.7382	84.1444	2.94547	2.68821			56					#N/A	#N/A	#N/A	#N/A	#N/A	#N/A	#N/A	#N/A
43.9	142	1	2.36639	2.06151	2.76389	2.36996	85.7382	84.1444	2.93531	2.67805			57					#N/A	#N/A	#N/A	#N/A	#N/A	#N/A	#N/A	#N/A
44	142	1	2.36806	2.06317	2.765	2.37107	85.6118	84.0179	2.93531	2.67805			58					#N/A	#N/A	#N/A	#N/A	#N/A	#N/A	#N/A	#N/A
44.1	142	1	2.36028	2.05539	2.75667	2.36274	85.6118	84.0179	2.93531	2.67805			59					#N/A	#N/A	#N/A	#N/A	#N/A	#N/A	#N/A	#N/A
44.2	142	1	2.36028	2.05539	2.75667	2.36274	85.6118	84.0179	2.93531	2.67805			60					#N/A	#N/A	#N/A	#N/A	#N/A	#N/A	#N/A	#N/A
44.3	142	1	2.36028	2.05539	2.75667	2.36274	85.7059	84.112	2.92391	2.66664			61					#N/A	#N/A	#N/A	#N/A	#N/A	#N/A	#N/A	#N/A
44.4	142	1	2.35361	2.04873	2.745	2.35107	85.7059	84.112	2.92391	2.66664			62					#N/A	#N/A	#N/A	#N/A	#N/A	#N/A	#N/A	#N/A
44.5	142	1	2.35167	2.04678	2.73806	2.34413	85.75	84.1561	2.92391	2.66664			63					#N/A	#N/A	#N/A	#N/A	#N/A	#N/A	#N/A	#N/A
44.6	142	1	2.35889	2.05401	2.74528	2.35135	85.9059	84.312	2.92391	2.66664			64					#N/A	#N/A	#N/A	#N/A	#N/A	#N/A	#N/A	#N/A
44.7	142	1	2.35889	2.05401	2.74528	2.35135	85.9059	84.312	2.92391	2.66664			65					#N/A	#N/A	#N/A	#N/A	#N/A	#N/A	#N/A	#N/A
44.8	142	1	2.35889	2.05401	2.74528	2.35135	85.7529	84.1591	2.92391	2.66664			66					#N/A	#N/A	#N/A	#N/A	#N/A	#N/A	#N/A	#N/A
44.9	142	1	2.35889	2.05401	2.74528	2.35135	85.7529	84.1591	2.92391	2.66664			67					#N/A	#N/A	#N/A	#N/A	#N/A	#N/A	#N/A	#N/A
45	142	1	2.35889	2.05401	2.74528	2.35135	85.7529	84.1591	2.92391	2.66664			68					#N/A	#N/A	#N/A	#N/A	#N/A	#N/A	#N/A	#N/A
45.1	142	1	2.34278	2.03789	2.73333	2.33941	85.7529	84.1591	2.93391	2.67664			69					#N/A	#N/A	#N/A	#N/A	#N/A	#N/A	#N/A	#N/A
45.2	142	1	2.34278	2.03789	2.73333	2.33941	85.7529	84.1591	2.93391	2.67664			70					#N/A	#N/A	#N/A	#N/A	#N/A	#N/A	#N/A	#N/A
45.3	142	1	2.34278	2.03789	2.73333	2.33941	85.7529	84.1591	2.93391	2.67664			71					#N/A	#N/A	#N/A	#N/A	#N/A	#N/A	#N/A	#N/A
45.4	142	1	2.34278	2.03789	2.73333	2.33941	85.7529	84.1591	2.93391	2.67664			72					#N/A	#N/A	#N/A	#N/A	#N/A	#N/A	#N/A	#N/A
45.5	142	1	2.34278	2.03789	2.73333	2.33941	85.7529	84.1591	2.92953	2.67227			73					#N/A	#N/A	#N/A	#N/A	#N/A	#N/A	#N/A	#N/A
45.6	142	1	2.34278	2.03789	2.73333	2.33941	85.7529	84.1591	2.91875	2.66149			74					#N/A	#N/A	#N/A	#N/A	#N/A	#N/A	#N/A	#N/A
45.7	142	1	2.35083	2.04595	2.74028	2.34635	85.7529	84.1591	2.91875	2.66149			75					#N/A	#N/A	#N/A	#N/A	#N/A	#N/A	#N/A	#N/A
45.8	142	1	2.35083	2.04595	2.74028	2.34635	85.8412	84.2473	2.91875	2.66149			76					#N/A	#N/A	#N/A	#N/A	#N/A	#N/A	#N/A	#N/A
45.9	142	1	2.33306	2.02817	2.72167	2.32774	85.8412	84.2473	2.91875	2.66149			77					#N/A	#N/A	#N/A	#N/A	#N/A	#N/A	#N/A	#N/A
46	142	1	2.33306	2.02817	2.72167	2.32774	85.8412	84.2473	2.91875	2.66149			78					#N/A	#N/A	#N/A	#N/A	#N/A	#N/A	#N/A	#N/A
46.1	142	1	2.33361	2.02873	2.71667	2.32274	85.85	84.2561	2.91875	2.66149			79					#N/A	#N/A	#N/A	#N/A	#N/A	#N/A	#N/A	#N/A
46.2	142	1	2.33361	2.02873	2.71667	2.32274	85.85	84.2561	2.91875	2.66149			80					#N/A	#N/A	#N/A	#N/A	#N/A	#N/A	#N/A	#N/A
46.3	142	1	2.33361	2.02873	2.71667	2.32274	85.85	84.2561	2.91875	2.66149			81					#N/A	#N/A	#N/A	#N/A	#N/A	#N/A	#N/A	#N/A
46.4	142	1	2.33	2.02512	2.71611	2.32219	85.85	84.2561	2.93828	2.68102			82					#N/A	#N/A	#N/A	#N/A	#N/A	#N/A	#N/A	#N/A
46.5	142	1	2.33	2.02512	2.71611	2.32219	85.85	84.2561	2.93828	2.68102			83					#N/A	#N/A	#N/A	#N/A	#N/A	#N/A	#N/A	#N/A
46.6	142	1	2.33	2.02512	2.71611	2.32219	85.85	84.2561	2.92703	2.66977			84					#N/A	#N/A	#N/A	#N/A	#N/A	#N/A	#N/A	#N/A
46.7	142	1	2.32944	2.02456	2.71833	2.32441	85.6882	84.0944	2.92078	2.66352			85					#N/A	#N/A	#N/A	#N/A	#N/A	#N/A	#N/A	#N/A
46.8	142	1	2.32944	2.02456	2.71833	2.32441	85.6882	84.0944	2.92078	2.66352			86					#N/A	#N/A	#N/A	#N/A	#N/A	#N/A	#N/A	#N/A
46.9	142	1	2.32944	2.02456	2.71833	2.32441	85.6882	84.0944	2.92078	2.66352			87					#N/A	#N/A	#N/A	#N/A	#N/A	#N/A	#N/A	#N/A
47	142	1	2.32944	2.02456	2.71833	2.32441	86.1029	84.5091	2.92953	2.67227			88					#N/A	#N/A	#N/A	#N/A	#N/A	#N/A	#N/A	#N/A
47.1	142	1	2.31972	2.01484	2.70861	2.31469	86.1059	84.512	2.92953	2.67227			89					#N/A	#N/A	#N/A	#N/A	#N/A	#N/A	#N/A	#N/A
47.2	142	1	2.31972	2.01484	2.70861	2.31469	86.1059	84.512	2.92953	2.67227			90					#N/A	#N/A	#N/A	#N/A	#N/A	#N/A	#N/A	#N/A
47.3	142	1	2.31972	2.01484	2.70861	2.31469	86.1059	84.512	2.92953	2.67227			91					#N/A	#N/A	#N/A	#N/A	#N/A	#N/A	#N/A	#N/A
47.4	142	1	2.31972	2.01484	2.70861	2.31469	86.1059	84.512	2.92437	2.66711			92					#N/A	#N/A	#N/A	#N/A	#N/A	#N/A	#N/A	#N/A
47.5	142	1	2.33861	2.03373	2.71472	2.3208	86.1059	84.512	2.92578	2.66852			93					#N/A	#N/A	#N/A	#N/A	#N/A	#N/A	#N/A	#N/A
47.6	142	1	2.33861	2.03373	2.71472	2.3208	86.1059	84.512	2.92578	2.66852			94					#N/A	#N/A	#N/A	#N/A	#N/A	#N/A	#N/A	#N/A
47.7	142	1	2.33861	2.03373	2.71472	2.3208	86.3853	84.7914	2.90844	2.65118			95					#N/A	#N/A	#N/A	#N/A	#N/A	#N/A	#N/A	#N/A
47.8	142	1	2.33861	2.03373	2.71472	2.3208	86.3853	84.7914	2.90844	2.65118			96					#N/A	#N/A	#N/A	#N/A	#N/A	#N/A	#N/A	#N/A
47.9	142	1	2.33861	2.03373	2.71472	2.3208	86.3853	84.7914	2.9325	2.67524			97					#N/A	#N/A	#N/A	#N/A	#N/A	#N/A	#N/A	#N/A
48	142	1	2.31917	2.01428	2.69583	2.30191	86.3853	84.7914	2.93797	2.68071			98					#N/A	#N/A	#N/A	#N/A	#N/A	#N/A	#N/A	#N/A
48.1	142	1	2.31917	2.01428	2.69583	2.30191	86.3853	84.7914	2.93422	2.67696			99					#N/A	#N/A	#N/A	#N/A	#N/A	#N/A	#N/A	#N/A
48.2	142	1	2.31917	2.01428	2.69583	2.30191	86.3853	84.7914	2.93891	2.68164			100					#N/A	#N/A	#N/A	#N/A	#N/A	#N/A	#N/A	#N/A
48.3	142	1	2.32472	2.01984	2.69194	2.29802	86.3853	84.7914	2.93891	2.68164
48.4	142	1	2.31333	2.00845	2.67806	2.28413	86.3853	84.7914	2.93891	2.68164
48.5	142	1	2.31333	2.00845	2.67806	2.28413	86.3853	84.7914	2.93891	2.68164
48.6	142	1	2.31333	2.00845	2.67806	2.28413	86.3853	84.7914	2.93891	2.68164
48.7	142	1	2.31333	2.00845	2.67806	2.28413	86.3853	84.7914	2.93891	2.68164
48.8	142	1	2.31333	2.00845	2.67806	2.28413	86.5147	84.9208	2.93891	2.68164
48.9	142	1	2.31333	2.00845	2.67806	2.28413	86.5147	84.9208	2.94031	2.68305
49	142	1	2.31222	2.00734	2.67278	2.27885	86.55	84.9561	2.94031	2.68305
49.1	142	1	2.32028	2.01539	2.68194	2.28802	86.6765	85.0826	2.93484	2.67758
49.2	142	1	2.32028	2.01539	2.68194	2.28802	86.6765	85.0826	2.93484	2.67758
49.3	142	1	2.32028	2.01539	2.68194	2.28802	86.7382	85.1444	2.90656	2.6493
49.4	142	1	2.32028	2.01539	2.68194	2.28802	86.7382	85.1444	2.90656	2.6493
49.5	142	1	2.30056	1.99567	2.65917	2.26524	86.5941	85.0003	2.90656	2.6493
49.6	142	1	2.30056	1.99567	2.65917	2.26524	86.5941	85.0003	2.90656	2.6493
49.7	142	1	2.305	2.00012	2.6775	2.28357	86.5941	85.0003	2.90656	2.6493
49.8	142	1	2.305	2.00012	2.6775	2.28357	86.5941	85.0003	2.90656	2.6493
49.9	142	1	2.305	2.00012	2.6775	2.28357	86.4588	84.865	2.90656	2.6493
50	142	1	2.305	2.00012	2.6775	2.28357	86.4588	84.865	2.90656	2.6493
50.1	142	1	2.305	2.00012	2.6775	2.28357	86.4588	84.865	2.89984	2.64258
50.2	142	1	2.29639	1.99151	2.67167	2.27774	86.3971	84.8032	2.89984	2.64258
50.3	142	1	2.29639	1.99151	2.67167	2.27774	86.3971	84.8032	2.89984	2.64258
50.4	142	1	2.29639	1.99151	2.67167	2.27774	86.3971	84.8032	2.89984	2.64258
50.5	142	1	2.28667	1.98178	2.66028	2.26635	86.4294	84.8355	2.90609	2.64883
50.6	142	1	2.2925	1.98762	2.66361	2.26969	86.4294	84.8355	2.87719	2.61993
50.7	142	1	2.28694	1.98206	2.65556	2.26163	86.5441	84.9503	2.87719	2.61993
50.8	142	1	2.28694	1.98206	2.65556	2.26163	86.5	84.9061	2.87719	2.61993
50.9	142	1	2.26139	1.95651	2.62917	2.23524	86.5	84.9061	2.87719	2.61993
51	142	1	2.26139	1.95651	2.62917	2.23524	86.4353	84.8414	2.87719	2.61993
51.1	142	1	2.26139	1.95651	2.62917	2.23524	86.5912	84.9973	2.88016	2.62289
51.2	142	1	2.25361	1.94873	2.62861	2.23469	86.5912	84.9973	2.87266	2.61539
51.3	142	1	2.25361	1.94873	2.62861	2.23469	86.2853	84.6914	2.87219	2.61493
51.4	142	1	2.26333	1.95845	2.63889	2.24496	85.9941	84.4003	2.87219	2.61493
51.5	142	1	2.26333	1.95845	2.63889	2.24496	86.1735	84.5797	2.87219	2.61493
51.6	142	1	2.26333	1.95845	2.63889	2.24496	86.1735	84.5797	2.86031	2.60305
51.7	142	1	2.26944	1.96456	2.65	2.25607	86.1735	84.5797	2.86031	2.60305
51.8	142	1	2.26944	1.96456	2.65	2.25607	86.1735	84.5797	2.86031	2.60305
51.9	142	1	2.26944	1.96456	2.65	2.25607	86.1735	84.5797	2.86031	2.60305
52	142	1	2.26944	1.96456	2.65	2.25607	86.1735	84.5797	2.86031	2.60305
52.1	142	1	2.26944	1.96456	2.65	2.25607	86.2824	84.6885	2.86094	2.60368
52.2	142	1	2.2625	1.95762	2.63917	2.24524	86.2824	84.6885	2.86266	2.60539
52.3	142	1	2.2625	1.95762	2.63917	2.24524	86.1618	84.5679	2.86969	2.61243
52.4	142	1	2.2625	1.95762	2.63917	2.24524	86.4118	84.8179	2.86969	2.61243
52.5	142	1	2.2625	1.95762	2.63917	2.24524	86.4118	84.8179	2.85875	2.60149
52.6	142	1	2.2625	1.95762	2.63917	2.24524	86.4118	84.8179	2.85875	2.60149
52.7	142	1	2.25583	1.95095	2.63167	2.23774	86.4118	84.8179	2.875	2.61774
52.8	142	1	2.25583	1.95095	2.63167	2.23774	86.4118	84.8179	2.85344	2.59618
52.9	142	1	2.25583	1.95095	2.63167	2.23774	86.4118	84.8179	2.85344	2.59618
53	142	1	2.25583	1.95095	2.63167	2.23774	86.4118	84.8179	2.85344	2.59618
53.1	142	1	2.25833	1.95345	2.63056	2.23663	86.3059	84.712	2.85344	2.59618
53.2	142	1	2.25833	1.95345	2.63056	2.23663	86.3059	84.712	2.85859	2.60133
53.3	142	1	2.25833	1.95345	2.63056	2.23663	86.3059	84.712	2.85859	2.60133
53.4	142	1	2.25833	1.95345	2.63056	2.23663	86.3059	84.712	2.85859	2.60133
53.5	142	1	2.25833	1.95345	2.63056	2.23663	86.3059	84.712	2.84703	2.58977
53.6	142	1	2.25833	1.95345	2.63056	2.23663	86.3059	84.712	2.84703	2.58977
53.7	142	1	2.25833	1.95345	2.63056	2.23663	86.3059	84.712	2.84219	2.58493
53.8	142	1	2.25833	1.95345	2.63056	2.23663	86.3059	84.712	2.84719	2.58993
53.9	142	1	2.25833	1.95345	2.63056	2.23663	86.4794	84.8855	2.84719	2.58993
54	142	1	2.25833	1.95345	2.63056	2.23663	86.4794	84.8855	2.84719	2.58993
54.1	142	1	2.22972	1.92484	2.58833	2.19441	86.4794	84.8855	2.84719	2.58993
54.2	142	1	2.22972	1.92484	2.58833	2.19441	86.4794	84.8855	2.84719	2.58993
54.3	142	1	2.22972	1.92484	2.58833	2.19441	86.4794	84.8855	2.83906	2.5818
54.4	142	1	2.22972	1.92484	2.58833	2.19441	86.4794	84.8855	2.83906	2.5818
54.5	142	1	2.22972	1.92484	2.58833	2.19441	86.4794	84.8855	2.80953	2.55227
54.6	142	1	2.22972	1.92484	2.58833	2.19441	86.4794	84.8855	2.80953	2.55227
54.7	142	1	2.23417	1.92928	2.59389	2.19996	86.4794	84.8855	2.81094	2.55368
54.8	142	1	2.23417	1.92928	2.59389	2.19996	86.4794	84.8855	2.80406	2.5468
54.9	142	1	2.23639	1.93151	2.59667	2.20274	86.4794	84.8855	2.80406	2.5468
55	142	1	2.23639	1.93151	2.59667	2.20274	86.3382	84.7444	2.78406	2.5268
55.1	142	1	2.22056	1.91567	2.57333	2.17941	86.5971	85.0032	2.78406	2.5268
55.2	142	1	2.22056	1.91567	2.57333	2.17941	86.5971	85.0032	2.78406	2.5268
55.3	142	1	2.22056	1.91567	2.57333	2.17941	86.5971	85.0032	2.78406	2.5268
55.4	142	1	2.22056	1.91567	2.57333	2.17941	86.5971	85.0032	2.78406	2.5268
55.5	142	1	2.22056	1.91567	2.57333	2.17941	86.5971	85.0032	2.77797	2.52071
55.6	142	1	2.22056	1.91567	2.57333	2.17941	86.5971	85.0032	2.77797	2.52071
55.7	142	1	2.22056	1.91567	2.57333	2.17941	86.5971	85.0032	2.77797	2.52071
55.8	142	1	2.22056	1.91567	2.57333	2.17941	86.5971	85.0032	2.77797	2.52071
55.9	142	1	2.22056	1.91567	2.57333	2.17941	86.5971	85.0032	2.77797	2.52071
56	142	1	2.22222	1.91734	2.57333	2.17941	86.5971	85.0032	2.77438	2.51711
56.1	142	1	2.22222	1.91734	2.57333	2.17941	86.5971	85.0032	2.77438	2.51711
56.2	142	1	2.22222	1.91734	2.57333	2.17941	86.5971	85.0032	2.77438	2.51711
56.3	142	1	2.22222	1.91734	2.57333	2.17941	86.5971	85.0032	2.78094	2.52368
56.4	142	1	2.22222	1.91734	2.57333	2.17941	86.5971	85.0032	2.77469	2.51743
56.5	142	1	2.23417	1.92928	2.5875	2.19357	86.5971	85.0032	2.7775	2.52024
56.6	142	1	2.23417	1.92928	2.5875	2.19357	86.5971	85.0032	2.78563	2.52836
56.7	142	1	2.23417	1.92928	2.5875	2.19357	86.5971	85.0032	2.79734	2.54008
56.8	142	1	2.23417	1.92928	2.5875	2.19357	86.5971	85.0032	2.79734	2.54008
56.9	142	1	2.23417	1.92928	2.5875	2.19357	86.5971	85.0032	2.78281	2.52555
57	142	1	2.20806	1.90317	2.555	2.16107	86.4412	84.8473	2.78281	2.52555
57.1	142	1	2.20806	1.90317	2.555	2.16107	86.6529	85.0591	2.78281	2.52555
57.2	142	1	2.20806	1.90317	2.555	2.16107	86.6529	85.0591	2.78281	2.52555
57.3	142	1	2.20806	1.90317	2.555	2.16107	86.6529	85.0591	2.78922	2.53196
57.4	142	1	2.20806	1.90317	2.555	2.16107	86.4294	84.8355	2.78922	2.53196
57.5	142	1	2.21167	1.90678	2.55528	2.16135	86.4294	84.8355	2.78922	2.53196
57.6	142	1	2.21167	1.90678	2.55528	2.16135	86.7882	85.1944	2.78922	2.53196
57.7	142	1	2.21167	1.90678	2.55528	2.16135	86.7882	85.1944	2.78125	2.52399
57.8	142	1	2.21167	1.90678	2.55528	2.16135	86.7882	85.1944	2.78125	2.52399
57.9	142	1	2.21167	1.90678	2.55528	2.16135	86.7882	85.1944	2.78125	2.52399
58	142	1	2.21167	1.90678	2.55528	2.16135	86.4971	84.9032	2.78125	2.52399
58.1	142	1	2.21167	1.90678	2.55528	2.16135	86.4971	84.9032	2.78125	2.52399
58.2	142	1	2.21167	1.90678	2.55528	2.16135	86.4647	84.8708	2.78125	2.52399
58.3	142	1	2.21167	1.90678	2.55528	2.16135	86.4647	84.8708	2.78125	2.52399
58.4	142	1	2.20333	1.89845	2.54861	2.15469	86.4647	84.8708	2.78125	2.52399
58.5	142	1	2.19778	1.89289	2.53972	2.1458	86.4647	84.8708	2.78125	2.52399
58.6	142	1	2.18833	1.88345	2.52944	2.13552	86.3382	84.7444	2.78125	2.52399
58.7	142	1	2.18833	1.88345	2.52944	2.13552	86.3382	84.7444	2.78125	2.52399
58.8	142	1	2.18833	1.88345	2.52944	2.13552	86.3382	84.7444	2.78125	2.52399
58.9	142	1	2.18833	1.88345	2.52944	2.13552	86.3382	84.7444	2.79438	2.53711
59	142	1	2.17528	1.87039	2.53167	2.13774	86.3382	84.7444	2.79438	2.53711
59.1	142	1	2.17528	1.87039	2.53167	2.13774	86.3382	84.7444	2.80313	2.54586
59.2	142	1	2.17528	1.87039	2.53167	2.13774	86.3588	84.765	2.79172	2.53446
59.3	142	1	2.17528	1.87039	2.53167	2.13774	86.3588	84.765	2.79172	2.53446
59.4	142	1	2.17528	1.87039	2.53167	2.13774	86.3588	84.765	2.79172	2.53446
59.5	142	1	2.17528	1.87039	2.53167	2.13774	86.3588	84.765	2.79172	2.53446
59.6	142	1	2.17528	1.87039	2.53167	2.13774	86.3588	84.765	2.79172	2.53446
59.7	142	1	2.185	1.88012	2.53556	2.14163	86.3588	84.765	2.79172	2.53446
59.8	142	1	2.185	1.88012	2.53556	2.14163	86.3588	84.765	2.79172	2.53446
59.9	142	1	2.185	1.88012	2.53556	2.14163	86.3588	84.765	2.77359	2.51633
60	142	1	2.185	1.88012	2.53556	2.14163	86.3588	84.765	2.77359	2.51633
60.1	142	1	2.185	1.88012	2.53556	2.14163	86.3588	84.765	2.77359	2.51633
60.2	142	1	2.185	1.88012	2.53556	2.14163	86.3588	84.765	2.77359	2.51633
60.3	142	1	2.185	1.88012	2.53556	2.14163	86.0647	84.4708	2.77359	2.51633
60.4	142	1	2.185	1.88012	2.53556	2.14163	86.4647	84.8708	2.77359	2.51633
60.5	142	1	2.185	1.88012	2.53556	2.14163	86.4647	84.8708	2.77359	2.51633
60.6	142	1	2.185	1.88012	2.53556	2.14163	86.4647	84.8708	2.77359	2.51633
60.7	142	1	2.17917	1.87428	2.525	2.13107	86.4647	84.8708	2.77359	2.51633
60.8	142	1	2.17917	1.87428	2.525	2.13107	86.4647	84.8708	2.77359	2.51633
60.9	142	1	2.17917	1.87428	2.525	2.13107	86.4647	84.8708	2.77359	2.51633
61	142	1	2.16556	1.86067	2.51306	2.11913	86.4353	84.8414	2.77859	2.52133
61.1	142	1	2.16556	1.86067	2.51306	2.11913	86.3382	84.7444	2.77859	2.52133
61.2	142	1	2.16556	1.86067	2.51306	2.11913	86.3382	84.7444	2.77859	2.52133
61.3	142	1	2.16556	1.86067	2.51306	2.11913	86.3382	84.7444	2.77859	2.52133
61.4	142	1	2.16556	1.86067	2.51306	2.11913	86.4853	84.8914	2.77859	2.52133
61.5	142	1	2.16556	1.86067	2.51306	2.11913	86.4853	84.8914	2.77859	2.52133
61.6	142	1	2.16556	1.86067	2.51306	2.11913	86.4853	84.8914	2.77859	2.52133
61.7	142	1	2.16556	1.86067	2.51306	2.11913	86.4853	84.8914	2.77859	2.52133
61.8	142	1	2.16556	1.86067	2.51306	2.11913	86.1647	84.5708	2.77859	2.52133
61.9	142	1	2.16556	1.86067	2.51306	2.11913	86.1647	84.5708	2.77859	2.52133
62	142	1	2.16611	1.86123	2.52472	2.1308	86.1647	84.5708	2.77859	2.52133
62.1	142	1	2.17944	1.87456	2.54111	2.14719	86.1647	84.5708	2.77859	2.52133
62.2	142	1	2.17944	1.87456	2.54111	2.14719	86.1647	84.5708	2.77859	2.52133
62.3	142	1	2.17361	1.86873	2.53556	2.14163	86.1647	84.5708	2.77859	2.52133
62.4	142	1	2.17361	1.86873	2.53556	2.14163	86.1647	84.5708	2.77859	2.52133
62.5	142	1	2.17361	1.86873	2.53556	2.14163	86.1647	84.5708	2.77859	2.52133
62.6	142	1	2.17361	1.86873	2.53556	2.14163	86.1647	84.5708	2.77859	2.52133
62.7	142	1	2.175	1.87012	2.52611	2.13219	86.4118	84.8179	2.76594	2.50868
62.8	142	1	2.195	1.89012	2.55306	2.15913	86.4118	84.8179	2.76594	2.50868
62.9	142	1	2.195	1.89012	2.55306	2.15913	86.4118	84.8179	2.76594	2.50868
63	142	1	2.195	1.89012	2.55306	2.15913	86.4118	84.8179	2.76594	2.50868
63.1	142	1	2.195	1.89012	2.55306	2.15913	86.4118	84.8179	2.76594	2.50868
63.2	142	1	2.195	1.89012	2.55306	2.15913	86.3294	84.7355	2.76594	2.50868
63.3	142	1	2.195	1.89012	2.55306	2.15913	86.3294	84.7355	2.76594	2.50868
63.4	142	1	2.195	1.89012	2.55306	2.15913	86.3294	84.7355	2.76594	2.50868
63.5	142	1	2.195	1.89012	2.55306	2.15913	86.3294	84.7355	2.76594	2.50868
63.6	142	1	2.195	1.89012	2.55306	2.15913	86.3294	84.7355	2.76594	2.50868
63.7	142	1	2.195	1.89012	2.55306	2.15913	86	84.4061	2.76594	2.50868
63.8	142	1	2.195	1.89012	2.55306	2.15913	86	84.4061	2.76594	2.50868
63.9	142	1	2.195	1.89012	2.55306	2.15913	86	84.4061	2.76594	2.50868
64	142	1	2.17833	1.87345	2.54361	2.14969	86	84.4061	2.76594	2.50868
64.1	142	1	2.17833	1.87345	2.54361	2.14969	86	84.4061	2.76594	2.50868
64.2	142	1	2.17833	1.87345	2.54361	2.14969	86	84.4061	2.76594	2.50868
64.3	142	1	2.17833	1.87345	2.54361	2.14969	86	84.4061	2.76594	2.50868
64.4	142	1	2.17833	1.87345	2.54361	2.14969	86	84.4061	2.76594	2.50868
64.5	142	1	2.17833	1.87345	2.54361	2.14969	86.0412	84.4473	2.76594	2.50868
64.6	142	1	2.17833	1.87345	2.54361	2.14969	86.0412	84.4473	2.76594	2.50868
64.7	142	1	2.18917	1.88428	2.55139	2.15746	86.0412	84.4473	2.76594	2.50868
64.8	142	1	2.18917	1.88428	2.55139	2.15746	86.0412	84.4473	2.76594	2.50868
64.9	142	1	2.18917	1.88428	2.55139	2.15746	86.15	84.5561	2.76594	2.50868
65	142	1	2.17472	1.86984	2.54111	2.14719	86.15	84.5561	2.76594	2.50868
65.1	142	1	2.17472	1.86984	2.54111	2.14719	86.15	84.5561	2.76594	2.50868
65.2	142	1	2.17472	1.86984	2.54111	2.14719	86.15	84.5561	2.76594	2.50868
65.3	142	1	2.17472	1.86984	2.54111	2.14719	86.15	84.5561	2.76594	2.50868
65.4	142	1	2.17472	1.86984	2.54111	2.14719	86.15	84.5561	2.76594	2.50868
65.5	142	1	2.17472	1.86984	2.54111	2.14719	85.8706	84.2767	2.76594	2.50868
65.6	142	1	2.17472	1.86984	2.54111	2.14719	85.8706	84.2767	2.76594	2.50868
65.7	142	1	2.17472	1.86984	2.54111	2.14719	85.8706	84.2767	2.76594	2.50868
65.8	142	1	2.18194	1.87706	2.55361	2.15969	85.8706	84.2767	2.76594	2.50868
65.9	142	1	2.18194	1.87706	2.55361	2.15969	85.8706	84.2767	2.76594	2.50868
66	142	1	2.18194	1.87706	2.55361	2.15969	85.8706	84.2767	2.76594	2.50868
66.1	142	1	2.18194	1.87706	2.55361	2.15969	85.8706	84.2767	2.76594	2.50868
66.2	142	1	2.18194	1.87706	2.55361	2.15969	86.0088	84.415	2.76875	2.51149
66.3	142	1	2.18194	1.87706	2.55361	2.15969	86.0088	84.415	2.76875	2.51149
66.4	142	1	2.18194	1.87706	2.55361	2.15969	86.0088	84.415	2.76875	2.51149
66.5	142	1	2.18194	1.87706	2.55361	2.15969	86.0088	84.415	2.76875	2.51149
66.6	142	1	2.18194	1.87706	2.55361	2.15969	86.0088	84.415	2.76875	2.51149
66.7	142	1	2.18194	1.87706	2.55361	2.15969	86.0088	84.415	2.76875	2.51149
66.8	142	1	2.18194	1.87706	2.55361	2.15969	86.0088	84.415	2.76203	2.50477
66.9	142	1	2.18194	1.87706	2.55361	2.15969	86.0088	84.415	2.76203	2.50477
67	142	1	2.18194	1.87706	2.55361	2.15969	86.0088	84.415	2.75609	2.49883
67.1	142	1	2.18194	1.87706	2.55361	2.15969	85.5618	83.9679	2.75609	2.49883
67.2	142	1	2.18194	1.87706	2.55361	2.15969	85.5618	83.9679	2.75609	2.49883
67.3	142	1	2.18194	1.87706	2.55361	2.15969	85.5618	83.9679	2.75609	2.49883
67.4	142	1	2.18194	1.87706	2.55361	2.15969	85.5618	83.9679	2.75609	2.49883
67.5	142	1	2.18194	1.87706	2.55361	2.15969	85.5618	83.9679	2.75609	2.49883
67.6	142	1	2.18194	1.87706	2.55361	2.15969	85.5618	83.9679	2.75609	2.49883
67.7	142	1	2.18194	1.87706	2.55361	2.15969	85.5618	83.9679	2.75609	2.49883
67.8	142	1	2.18194	1.87706	2.55361	2.15969	85.5618	83.9679	2.75609	2.49883
67.9	142	1	2.18528	1.88039	2.54861	2.15469	85.5618	83.9679	2.75609	2.49883
68	142	1	2.18528	1.88039	2.54861	2.15469	85.5618	83.9679	2.75609	2.49883
68.1	142	1	2.18528	1.88039	2.54861	2.15469	85.9353	84.3414	2.75609	2.49883
68.2	142	1	2.18528	1.88039	2.54861	2.15469	85.9353	84.3414	2.75844	2.50118
68.3	142	1	2.18528	1.88039	2.54861	2.15469	85.9353	84.3414	2.75844	2.50118
68.4	142	1	2.18528	1.88039	2.54861	2.15469	85.9353	84.3414	2.76469	2.50743
68.5	142	1	2.18528	1.88039	2.54861	2.15469	85.9353	84.3414	2.76469	2.50743
68.6	142	1	2.18528	1.88039	2.54861	2.15469	85.9353	84.3414	2.76469	2.50743
68.7	142	1	2.18528	1.88039	2.54861	2.15469	85.9353	84.3414	2.76469	2.50743
68.8	142	1	2.18528	1.88039	2.54861	2.15469	85.9353	84.3414	2.76469	2.50743
68.9	142	1	2.18528	1.88039	2.54861	2.15469	85.9353	84.3414	2.76469	2.50743
69	142	1	2.18528	1.88039	2.54861	2.15469	85.9353	84.3414	2.76469	2.50743
38	142.1	1	2.45778	2.15289	2.86556	2.47163	85.85	84.2561	2.98188	2.72461
38.1	142.1	1	2.45778	2.15289	2.86556	2.47163	85.85	84.2561	2.98188	2.72461
38.2	142.1	1	2.45778	2.15289	2.86556	2.47163	85.85	84.2561	2.98188	2.72461
38.3	142.1	1	2.45778	2.15289	2.86556	2.47163	85.85	84.2561	2.98188	2.72461
38.4	142.1	1	2.45778	2.15289	2.86556	2.47163	85.85	84.2561	2.98188	2.72461
38.5	142.1	1	2.45778	2.15289	2.86556	2.47163	85.85	84.2561	2.98188	2.72461
38.6	142.1	1	2.45778	2.15289	2.86556	2.47163	85.85	84.2561	2.99172	2.73446
38.7	142.1	1	2.45778	2.15289	2.86556	2.47163	85.85	84.2561	2.99172	2.73446
38.8	142.1	1	2.45778	2.15289	2.86556	2.47163	85.85	84.2561	2.99172	2.73446
38.9	142.1	1	2.45778	2.15289	2.86556	2.47163	85.85	84.2561	2.99172	2.73446
39	142.1	1	2.45778	2.15289	2.86556	2.47163	85.85	84.2561	2.99172	2.73446
39.1	142.1	1	2.42139	2.11651	2.81917	2.42524	85.9324	84.3385	2.99172	2.73446
39.2	142.1	1	2.40278	2.09789	2.80861	2.41469	85.9324	84.3385	2.99172	2.73446
39.3	142.1	1	2.39694	2.09206	2.80056	2.40663	85.9324	84.3385	2.99172	2.73446
39.4	142.1	1	2.39694	2.09206	2.80056	2.40663	85.9324	84.3385	2.99172	2.73446
39.5	142.1	1	2.39694	2.09206	2.80056	2.40663	85.9324	84.3385	2.99172	2.73446
39.6	142.1	1	2.39694	2.09206	2.80056	2.40663	85.9324	84.3385	2.99172	2.73446
39.7	142.1	1	2.39694	2.09206	2.80056	2.40663	85.9324	84.3385	2.99172	2.73446
39.8	142.1	1	2.39694	2.09206	2.80056	2.40663	85.9324	84.3385	2.99172	2.73446
39.9	142.1	1	2.39694	2.09206	2.80056	2.40663	85.9324	84.3385	2.96922	2.71196
40	142.1	1	2.39694	2.09206	2.80056	2.40663	85.9324	84.3385	2.96922	2.71196
40.1	142.1	1	2.39694	2.09206	2.80056	2.40663	85.9324	84.3385	2.98094	2.72368
40.2	142.1	1	2.39694	2.09206	2.80056	2.40663	85.9324	84.3385	2.98094	2.72368
40.3	142.1	1	2.39694	2.09206	2.80056	2.40663	85.9324	84.3385	2.98094	2.72368
40.4	142.1	1	2.39694	2.09206	2.80056	2.40663	85.9324	84.3385	2.96531	2.70805
40.5	142.1	1	2.39694	2.09206	2.80056	2.40663	85.9324	84.3385	2.96531	2.70805
40.6	142.1	1	2.39694	2.09206	2.80056	2.40663	85.9324	84.3385	2.96531	2.70805
40.7	142.1	1	2.39694	2.09206	2.80056	2.40663	85.9324	84.3385	2.96531	2.70805
40.8	142.1	1	2.39694	2.09206	2.80056	2.40663	85.9324	84.3385	2.96	2.70274
40.9	142.1	1	2.39694	2.09206	2.80056	2.40663	85.9324	84.3385	2.96172	2.70446
41	142.1	1	2.39694	2.09206	2.80056	2.40663	85.9324	84.3385	2.96172	2.70446
41.1	142.1	1	2.41667	2.11178	2.81806	2.42413	85.5471	83.9532	2.96172	2.70446
41.2	142.1	1	2.41667	2.11178	2.81806	2.42413	85.5471	83.9532	2.94313	2.68586
41.3	142.1	1	2.41667	2.11178	2.81806	2.42413	85.5471	83.9532	2.94313	2.68586
41.4	142.1	1	2.41667	2.11178	2.81806	2.42413	85.5471	83.9532	2.94313	2.68586
41.5	142.1	1	2.41667	2.11178	2.81806	2.42413	85.5471	83.9532	2.94313	2.68586
41.6	142.1	1	2.41667	2.11178	2.81806	2.42413	85.5471	83.9532	2.94313	2.68586
41.7	142.1	1	2.41667	2.11178	2.81806	2.42413	85.5471	83.9532	2.94937	2.69211
41.8	142.1	1	2.41667	2.11178	2.81806	2.42413	85.5471	83.9532	2.94937	2.69211
41.9	142.1	1	2.41667	2.11178	2.81806	2.42413	85.5471	83.9532	2.94937	2.69211
42	142.1	1	2.41667	2.11178	2.81806	2.42413	85.7176	84.1238	2.94937	2.69211
42.1	142.1	1	2.41667	2.11178	2.81806	2.42413	85.7176	84.1238	2.93906	2.6818
42.2	142.1	1	2.41667	2.11178	2.81806	2.42413	85.7176	84.1238	2.93906	2.6818
42.3	142.1	1	2.41667	2.11178	2.81806	2.42413	85.7176	84.1238	2.93906	2.6818
42.4	142.1	1	2.41667	2.11178	2.81806	2.42413	85.7176	84.1238	2.93906	2.6818
42.5	142.1	1	2.39833	2.09345	2.79611	2.40219	85.7176	84.1238	2.93906	2.6818
42.6	142.1	1	2.39833	2.09345	2.79611	2.40219	85.7176	84.1238	2.93672	2.67946
42.7	142.1	1	2.39833	2.09345	2.79611	2.40219	85.7176	84.1238	2.93672	2.67946
42.8	142.1	1	2.39833	2.09345	2.79611	2.40219	85.6735	84.0797	2.93672	2.67946
42.9	142.1	1	2.39833	2.09345	2.79611	2.40219	85.6735	84.0797	2.93672	2.67946
43	142.1	1	2.39833	2.09345	2.79611	2.40219	85.7382	84.1444	2.93672	2.67946
43.1	142.1	1	2.39833	2.09345	2.79611	2.40219	85.7382	84.1444	2.93672	2.67946
43.2	142.1	1	2.39833	2.09345	2.79611	2.40219	85.7382	84.1444	2.94062	2.68336
43.3	142.1	1	2.39833	2.09345	2.79611	2.40219	85.7382	84.1444	2.94	2.68274
43.4	142.1	1	2.38333	2.07845	2.78361	2.38969	85.7382	84.1444	2.94203	2.68477
43.5	142.1	1	2.38333	2.07845	2.78361	2.38969	85.7382	84.1444	2.94203	2.68477
43.6	142.1	1	2.37528	2.07039	2.77083	2.37691	85.7382	84.1444	2.935	2.67774
43.7	142.1	1	2.37528	2.07039	2.77083	2.37691	85.7382	84.1444	2.94547	2.68821
43.8	142.1	1	2.37528	2.07039	2.77083	2.37691	85.7382	84.1444	2.94547	2.68821
43.9	142.1	1	2.36639	2.06151	2.76389	2.36996	85.7382	84.1444	2.93531	2.67805
44	142.1	1	2.36639	2.06151	2.76389	2.36996	85.6118	84.0179	2.93531	2.67805
44.1	142.1	1	2.36028	2.05539	2.75667	2.36274	85.6118	84.0179	2.93531	2.67805
44.2	142.1	1	2.36028	2.05539	2.75667	2.36274	85.6118	84.0179	2.93531	2.67805
44.3	142.1	1	2.36028	2.05539	2.75667	2.36274	85.7059	84.112	2.92391	2.66664
44.4	142.1	1	2.36028	2.05539	2.75667	2.36274	85.7059	84.112	2.92391	2.66664
44.5	142.1	1	2.36083	2.05595	2.75222	2.3583	85.9147	84.3208	2.92391	2.66664
44.6	142.1	1	2.35889	2.05401	2.74528	2.35135	85.9059	84.312	2.92391	2.66664
44.7	142.1	1	2.35889	2.05401	2.74528	2.35135	85.9059	84.312	2.92391	2.66664
44.8	142.1	1	2.35889	2.05401	2.74528	2.35135	85.7529	84.1591	2.92391	2.66664
44.9	142.1	1	2.35889	2.05401	2.74528	2.35135	85.7529	84.1591	2.92391	2.66664
45	142.1	1	2.34278	2.03789	2.73333	2.33941	85.7529	84.1591	2.92391	2.66664
45.1	142.1	1	2.34278	2.03789	2.73333	2.33941	85.7529	84.1591	2.93391	2.67664
45.2	142.1	1	2.34278	2.03789	2.73333	2.33941	85.7529	84.1591	2.93391	2.67664
45.3	142.1	1	2.34278	2.03789	2.73333	2.33941	85.7529	84.1591	2.93391	2.67664
45.4	142.1	1	2.34278	2.03789	2.73333	2.33941	85.7529	84.1591	2.93391	2.67664
45.5	142.1	1	2.34278	2.03789	2.73333	2.33941	85.7529	84.1591	2.92953	2.67227
45.6	142.1	1	2.34278	2.03789	2.73333	2.33941	85.7529	84.1591	2.91875	2.66149
45.7	142.1	1	2.35083	2.04595	2.74028	2.34635	85.7529	84.1591	2.91875	2.66149
45.8	142.1	1	2.35083	2.04595	2.74028	2.34635	85.8412	84.2473	2.91875	2.66149
45.9	142.1	1	2.33306	2.02817	2.72167	2.32774	85.8412	84.2473	2.91875	2.66149
46	142.1	1	2.33361	2.02873	2.71667	2.32274	85.8412	84.2473	2.91875	2.66149
46.1	142.1	1	2.33361	2.02873	2.71667	2.32274	85.85	84.2561	2.91875	2.66149
46.2	142.1	1	2.33361	2.02873	2.71667	2.32274	85.85	84.2561	2.91875	2.66149
46.3	142.1	1	2.33361	2.02873	2.71667	2.32274	85.85	84.2561	2.91875	2.66149
46.4	142.1	1	2.33	2.02512	2.71611	2.32219	85.85	84.2561	2.93828	2.68102
46.5	142.1	1	2.33	2.02512	2.71611	2.32219	85.85	84.2561	2.93828	2.68102
46.6	142.1	1	2.33	2.02512	2.71611	2.32219	85.85	84.2561	2.92703	2.66977
46.7	142.1	1	2.32944	2.02456	2.71833	2.32441	85.6882	84.0944	2.93656	2.6793
46.8	142.1	1	2.32944	2.02456	2.71833	2.32441	85.6882	84.0944	2.92078	2.66352
46.9	142.1	1	2.32944	2.02456	2.71833	2.32441	85.6882	84.0944	2.92078	2.66352
47	142.1	1	2.32944	2.02456	2.71833	2.32441	86.1029	84.5091	2.92953	2.67227
47.1	142.1	1	2.31972	2.01484	2.70861	2.31469	86.1059	84.512	2.92953	2.67227
47.2	142.1	1	2.31972	2.01484	2.70861	2.31469	86.1059	84.512	2.92953	2.67227
47.3	142.1	1	2.31972	2.01484	2.70861	2.31469	86.1059	84.512	2.92437	2.66711
47.4	142.1	1	2.31972	2.01484	2.70861	2.31469	86.1059	84.512	2.92437	2.66711
47.5	142.1	1	2.33861	2.03373	2.71472	2.3208	86.1059	84.512	2.92578	2.66852
47.6	142.1	1	2.33861	2.03373	2.71472	2.3208	86.1059	84.512	2.92578	2.66852
47.7	142.1	1	2.33861	2.03373	2.71472	2.3208	86.3853	84.7914	2.90844	2.65118
47.8	142.1	1	2.33861	2.03373	2.71472	2.3208	86.3853	84.7914	2.9325	2.67524
47.9	142.1	1	2.33861	2.03373	2.71472	2.3208	86.3853	84.7914	2.9325	2.67524
48	142.1	1	2.31917	2.01428	2.69583	2.30191	86.3853	84.7914	2.93797	2.68071
48.1	142.1	1	2.31917	2.01428	2.69583	2.30191	86.3853	84.7914	2.93422	2.67696
48.2	142.1	1	2.31917	2.01428	2.69583	2.30191	86.3853	84.7914	2.93891	2.68164
48.3	142.1	1	2.32472	2.01984	2.69194	2.29802	86.3853	84.7914	2.93891	2.68164
48.4	142.1	1	2.31333	2.00845	2.67806	2.28413	86.3853	84.7914	2.93891	2.68164
48.5	142.1	1	2.31333	2.00845	2.67806	2.28413	86.3853	84.7914	2.93891	2.68164
48.6	142.1	1	2.31333	2.00845	2.67806	2.28413	86.3853	84.7914	2.93891	2.68164
48.7	142.1	1	2.31333	2.00845	2.67806	2.28413	86.3853	84.7914	2.93891	2.68164
48.8	142.1	1	2.31333	2.00845	2.67806	2.28413	86.55	84.9561	2.93891	2.68164
48.9	142.1	1	2.31333	2.00845	2.67806	2.28413	86.55	84.9561	2.94031	2.68305
49	142.1	1	2.32028	2.01539	2.68194	2.28802	86.55	84.9561	2.94031	2.68305
49.1	142.1	1	2.32028	2.01539	2.68194	2.28802	86.6765	85.0826	2.93484	2.67758
49.2	142.1	1	2.32028	2.01539	2.68194	2.28802	86.6765	85.0826	2.93484	2.67758
49.3	142.1	1	2.32028	2.01539	2.68194	2.28802	86.7382	85.1444	2.93484	2.67758
49.4	142.1	1	2.32028	2.01539	2.68194	2.28802	86.7382	85.1444	2.90656	2.6493
49.5	142.1	1	2.30056	1.99567	2.65917	2.26524	86.5941	85.0003	2.90656	2.6493
49.6	142.1	1	2.30056	1.99567	2.65917	2.26524	86.5941	85.0003	2.90656	2.6493
49.7	142.1	1	2.305	2.00012	2.6775	2.28357	86.5941	85.0003	2.90656	2.6493
49.8	142.1	1	2.305	2.00012	2.6775	2.28357	86.5941	85.0003	2.90656	2.6493
49.9	142.1	1	2.305	2.00012	2.6775	2.28357	86.4588	84.865	2.90656	2.6493
50	142.1	1	2.305	2.00012	2.6775	2.28357	86.4588	84.865	2.90656	2.6493
50.1	142.1	1	2.305	2.00012	2.6775	2.28357	86.3971	84.8032	2.89984	2.64258
50.2	142.1	1	2.29639	1.99151	2.67167	2.27774	86.3971	84.8032	2.89984	2.64258
50.3	142.1	1	2.29639	1.99151	2.67167	2.27774	86.3971	84.8032	2.89984	2.64258
50.4	142.1	1	2.28667	1.98178	2.66028	2.26635	86.3971	84.8032	2.90609	2.64883
50.5	142.1	1	2.28667	1.98178	2.66028	2.26635	86.4294	84.8355	2.90609	2.64883
50.6	142.1	1	2.2925	1.98762	2.66361	2.26969	86.4294	84.8355	2.87719	2.61993
50.7	142.1	1	2.28694	1.98206	2.65556	2.26163	86.5441	84.9503	2.87719	2.61993
50.8	142.1	1	2.28694	1.98206	2.65556	2.26163	86.5441	84.9503	2.87719	2.61993
50.9	142.1	1	2.26139	1.95651	2.62917	2.23524	86.5	84.9061	2.87719	2.61993
51	142.1	1	2.26139	1.95651	2.62917	2.23524	86.4353	84.8414	2.87719	2.61993
51.1	142.1	1	2.26139	1.95651	2.62917	2.23524	86.5912	84.9973	2.88016	2.62289
51.2	142.1	1	2.25361	1.94873	2.62861	2.23469	86.2853	84.6914	2.87219	2.61493
51.3	142.1	1	2.25361	1.94873	2.62861	2.23469	86.2853	84.6914	2.87219	2.61493
51.4	142.1	1	2.26333	1.95845	2.63889	2.24496	85.9941	84.4003	2.87219	2.61493
51.5	142.1	1	2.26333	1.95845	2.63889	2.24496	86.1735	84.5797	2.87875	2.62149
51.6	142.1	1	2.26333	1.95845	2.63889	2.24496	86.1735	84.5797	2.86031	2.60305
51.7	142.1	1	2.26944	1.96456	2.65	2.25607	86.1735	84.5797	2.86031	2.60305
51.8	142.1	1	2.26944	1.96456	2.65	2.25607	86.1735	84.5797	2.86031	2.60305
51.9	142.1	1	2.26944	1.96456	2.65	2.25607	86.1735	84.5797	2.86031	2.60305
52	142.1	1	2.26944	1.96456	2.65	2.25607	86.1735	84.5797	2.86094	2.60368
52.1	142.1	1	2.26944	1.96456	2.65	2.25607	86.2824	84.6885	2.86094	2.60368
52.2	142.1	1	2.2625	1.95762	2.63917	2.24524	86.2824	84.6885	2.86969	2.61243
52.3	142.1	1	2.2625	1.95762	2.63917	2.24524	86.1618	84.5679	2.86969	2.61243
52.4	142.1	1	2.2625	1.95762	2.63917	2.24524	86.1618	84.5679	2.86969	2.61243
52.5	142.1	1	2.2625	1.95762	2.63917	2.24524	86.4118	84.8179	2.85875	2.60149
52.6	142.1	1	2.2625	1.95762	2.63917	2.24524	86.4118	84.8179	2.875	2.61774
52.7	142.1	1	2.25583	1.95095	2.63167	2.23774	86.4118	84.8179	2.875	2.61774
52.8	142.1	1	2.25583	1.95095	2.63167	2.23774	86.4118	84.8179	2.85344	2.59618
52.9	142.1	1	2.25583	1.95095	2.63167	2.23774	86.4118	84.8179	2.85344	2.59618
53	142.1	1	2.25833	1.95345	2.63056	2.23663	86.2	84.6061	2.85344	2.59618
53.1	142.1	1	2.25833	1.95345	2.63056	2.23663	86.3059	84.712	2.85344	2.59618
53.2	142.1	1	2.25833	1.95345	2.63056	2.23663	86.3059	84.712	2.85859	2.60133
53.3	142.1	1	2.25833	1.95345	2.63056	2.23663	86.3059	84.712	2.85859	2.60133
53.4	142.1	1	2.25833	1.95345	2.63056	2.23663	86.3059	84.712	2.84703	2.58977
53.5	142.1	1	2.25833	1.95345	2.63056	2.23663	86.3059	84.712	2.84703	2.58977
53.6	142.1	1	2.25833	1.95345	2.63056	2.23663	86.3059	84.712	2.84703	2.58977
53.7	142.1	1	2.25833	1.95345	2.63056	2.23663	86.3059	84.712	2.84719	2.58993
53.8	142.1	1	2.25833	1.95345	2.63056	2.23663	86.3059	84.712	2.84719	2.58993
53.9	142.1	1	2.25833	1.95345	2.63056	2.23663	86.4794	84.8855	2.84719	2.58993
54	142.1	1	2.25833	1.95345	2.63056	2.23663	86.4794	84.8855	2.84719	2.58993
54.1	142.1	1	2.22972	1.92484	2.58833	2.19441	86.4794	84.8855	2.84719	2.58993
54.2	142.1	1	2.22972	1.92484	2.58833	2.19441	86.4794	84.8855	2.83906	2.5818
54.3	142.1	1	2.22972	1.92484	2.58833	2.19441	86.4794	84.8855	2.83906	2.5818
54.4	142.1	1	2.22972	1.92484	2.58833	2.19441	86.4794	84.8855	2.83906	2.5818
54.5	142.1	1	2.22972	1.92484	2.58833	2.19441	86.4794	84.8855	2.80953	2.55227
54.6	142.1	1	2.23417	1.92928	2.59389	2.19996	86.4794	84.8855	2.80953	2.55227
54.7	142.1	1	2.23417	1.92928	2.59389	2.19996	86.4794	84.8855	2.79672	2.53946
54.8	142.1	1	2.23417	1.92928	2.59389	2.19996	86.4794	84.8855	2.80406	2.5468
54.9	142.1	1	2.23639	1.93151	2.59667	2.20274	86.3382	84.7444	2.79656	2.5393
55	142.1	1	2.22056	1.91567	2.57333	2.17941	86.3382	84.7444	2.78406	2.5268
55.1	142.1	1	2.22056	1.91567	2.57333	2.17941	86.5971	85.0032	2.78406	2.5268
55.2	142.1	1	2.22056	1.91567	2.57333	2.17941	86.5971	85.0032	2.78406	2.5268
55.3	142.1	1	2.22056	1.91567	2.57333	2.17941	86.5971	85.0032	2.78406	2.5268
55.4	142.1	1	2.22056	1.91567	2.57333	2.17941	86.5971	85.0032	2.77797	2.52071
55.5	142.1	1	2.22056	1.91567	2.57333	2.17941	86.5971	85.0032	2.77797	2.52071
55.6	142.1	1	2.22056	1.91567	2.57333	2.17941	86.5971	85.0032	2.77797	2.52071
55.7	142.1	1	2.22056	1.91567	2.57333	2.17941	86.5971	85.0032	2.77797	2.52071
55.8	142.1	1	2.22056	1.91567	2.57333	2.17941	86.5971	85.0032	2.77797	2.52071
55.9	142.1	1	2.22056	1.91567	2.57333	2.17941	86.5971	85.0032	2.77797	2.52071
56	142.1	1	2.22222	1.91734	2.57333	2.17941	86.5971	85.0032	2.77438	2.51711
56.1	142.1	1	2.22222	1.91734	2.57333	2.17941	86.5971	85.0032	2.77438	2.51711
56.2	142.1	1	2.22222	1.91734	2.57333	2.17941	86.5971	85.0032	2.78094	2.52368
56.3	142.1	1	2.22222	1.91734	2.57333	2.17941	86.5971	85.0032	2.78094	2.52368
56.4	142.1	1	2.22222	1.91734	2.57333	2.17941	86.5971	85.0032	2.7775	2.52024
56.5	142.1	1	2.23417	1.92928	2.5875	2.19357	86.5971	85.0032	2.7775	2.52024
56.6	142.1	1	2.23417	1.92928	2.5875	2.19357	86.5971	85.0032	2.79734	2.54008
56.7	142.1	1	2.23417	1.92928	2.5875	2.19357	86.5971	85.0032	2.79734	2.54008
56.8	142.1	1	2.23417	1.92928	2.5875	2.19357	86.5971	85.0032	2.79734	2.54008
56.9	142.1	1	2.23417	1.92928	2.5875	2.19357	86.4412	84.8473	2.78281	2.52555
57	142.1	1	2.20806	1.90317	2.555	2.16107	86.4412	84.8473	2.78281	2.52555
57.1	142.1	1	2.20806	1.90317	2.555	2.16107	86.6529	85.0591	2.78281	2.52555
57.2	142.1	1	2.20806	1.90317	2.555	2.16107	86.6529	85.0591	2.78922	2.53196
57.3	142.1	1	2.20806	1.90317	2.555	2.16107	86.4294	84.8355	2.78922	2.53196
57.4	142.1	1	2.20583	1.90095	2.55333	2.15941	86.4294	84.8355	2.78922	2.53196
57.5	142.1	1	2.20583	1.90095	2.55333	2.15941	86.4294	84.8355	2.78922	2.53196
57.6	142.1	1	2.21167	1.90678	2.55528	2.16135	86.4294	84.8355	2.78922	2.53196
57.7	142.1	1	2.21167	1.90678	2.55528	2.16135	86.7882	85.1944	2.78125	2.52399
57.8	142.1	1	2.21167	1.90678	2.55528	2.16135	86.7882	85.1944	2.78125	2.52399
57.9	142.1	1	2.21167	1.90678	2.55528	2.16135	86.7882	85.1944	2.78125	2.52399
58	142.1	1	2.21167	1.90678	2.55528	2.16135	86.4971	84.9032	2.78125	2.52399
58.1	142.1	1	2.21167	1.90678	2.55528	2.16135	86.4647	84.8708	2.78125	2.52399
58.2	142.1	1	2.21167	1.90678	2.55528	2.16135	86.4647	84.8708	2.78125	2.52399
58.3	142.1	1	2.20333	1.89845	2.54861	2.15469	86.4647	84.8708	2.78125	2.52399
58.4	142.1	1	2.20333	1.89845	2.54861	2.15469	86.4647	84.8708	2.78125	2.52399
58.5	142.1	1	2.19778	1.89289	2.53972	2.1458	86.4676	84.8738	2.78125	2.52399
58.6	142.1	1	2.18833	1.88345	2.52944	2.13552	86.3382	84.7444	2.78125	2.52399
58.7	142.1	1	2.18833	1.88345	2.52944	2.13552	86.3382	84.7444	2.78125	2.52399
58.8	142.1	1	2.18833	1.88345	2.52944	2.13552	86.3382	84.7444	2.79438	2.53711
58.9	142.1	1	2.18833	1.88345	2.52944	2.13552	86.3382	84.7444	2.79438	2.53711
59	142.1	1	2.17528	1.87039	2.53167	2.13774	86.3382	84.7444	2.78672	2.52946
59.1	142.1	1	2.17528	1.87039	2.53167	2.13774	86.3382	84.7444	2.79547	2.53821
59.2	142.1	1	2.17528	1.87039	2.53167	2.13774	86.3588	84.765	2.79172	2.53446
59.3	142.1	1	2.17528	1.87039	2.53167	2.13774	86.3588	84.765	2.79172	2.53446
59.4	142.1	1	2.17528	1.87039	2.53167	2.13774	86.3588	84.765	2.79172	2.53446
59.5	142.1	1	2.17528	1.87039	2.53167	2.13774	86.3588	84.765	2.79172	2.53446
59.6	142.1	1	2.18583	1.88095	2.5375	2.14357	86.3588	84.765	2.79172	2.53446
59.7	142.1	1	2.185	1.88012	2.53556	2.14163	86.3588	84.765	2.79172	2.53446
59.8	142.1	1	2.185	1.88012	2.53556	2.14163	86.3588	84.765	2.77359	2.51633
59.9	142.1	1	2.185	1.88012	2.53556	2.14163	86.3588	84.765	2.77359	2.51633
60	142.1	1	2.185	1.88012	2.53556	2.14163	86.3588	84.765	2.77359	2.51633
60.1	142.1	1	2.185	1.88012	2.53556	2.14163	86.3588	84.765	2.77359	2.51633
60.2	142.1	1	2.185	1.88012	2.53556	2.14163	86.0647	84.4708	2.77359	2.51633
60.3	142.1	1	2.185	1.88012	2.53556	2.14163	86.0647	84.4708	2.77359	2.51633
60.4	142.1	1	2.185	1.88012	2.53556	2.14163	86.4647	84.8708	2.77359	2.51633
60.5	142.1	1	2.185	1.88012	2.53556	2.14163	86.4647	84.8708	2.77359	2.51633
60.6	142.1	1	2.185	1.88012	2.53556	2.14163	86.4647	84.8708	2.77359	2.51633
60.7	142.1	1	2.17917	1.87428	2.525	2.13107	86.4647	84.8708	2.77359	2.51633
60.8	142.1	1	2.17917	1.87428	2.525	2.13107	86.4647	84.8708	2.77359	2.51633
60.9	142.1	1	2.17917	1.87428	2.525	2.13107	86	84.4061	2.77359	2.51633
61	142.1	1	2.16556	1.86067	2.51306	2.11913	86.4353	84.8414	2.77859	2.52133
61.1	142.1	1	2.16556	1.86067	2.51306	2.11913	86.3382	84.7444	2.77859	2.52133
61.2	142.1	1	2.16556	1.86067	2.51306	2.11913	86.3382	84.7444	2.77859	2.52133
61.3	142.1	1	2.16556	1.86067	2.51306	2.11913	86.3382	84.7444	2.77859	2.52133
61.4	142.1	1	2.16556	1.86067	2.51306	2.11913	86.4853	84.8914	2.77859	2.52133
61.5	142.1	1	2.16556	1.86067	2.51306	2.11913	86.4853	84.8914	2.77859	2.52133
61.6	142.1	1	2.16556	1.86067	2.51306	2.11913	86.4853	84.8914	2.77859	2.52133
61.7	142.1	1	2.16556	1.86067	2.51306	2.11913	86.1647	84.5708	2.77859	2.52133
61.8	142.1	1	2.16556	1.86067	2.51306	2.11913	86.1647	84.5708	2.77859	2.52133
61.9	142.1	1	2.17944	1.87456	2.54111	2.14719	86.1647	84.5708	2.77859	2.52133
62	142.1	1	2.17944	1.87456	2.54111	2.14719	86.1647	84.5708	2.77859	2.52133
62.1	142.1	1	2.17944	1.87456	2.54111	2.14719	86.1647	84.5708	2.77859	2.52133
62.2	142.1	1	2.17361	1.86873	2.53556	2.14163	86.1647	84.5708	2.77859	2.52133
62.3	142.1	1	2.17361	1.86873	2.53556	2.14163	86.1647	84.5708	2.77859	2.52133
62.4	142.1	1	2.17361	1.86873	2.53556	2.14163	86.1647	84.5708	2.77859	2.52133
62.5	142.1	1	2.17361	1.86873	2.53556	2.14163	86.1647	84.5708	2.77859	2.52133
62.6	142.1	1	2.175	1.87012	2.52611	2.13219	86.1647	84.5708	2.77859	2.52133
62.7	142.1	1	2.175	1.87012	2.52611	2.13219	86.4118	84.8179	2.76594	2.50868
62.8	142.1	1	2.195	1.89012	2.55306	2.15913	86.4118	84.8179	2.76594	2.50868
62.9	142.1	1	2.195	1.89012	2.55306	2.15913	86.4118	84.8179	2.76594	2.50868
63	142.1	1	2.195	1.89012	2.55306	2.15913	86.4118	84.8179	2.76594	2.50868
63.1	142.1	1	2.195	1.89012	2.55306	2.15913	86.4118	84.8179	2.76594	2.50868
63.2	142.1	1	2.195	1.89012	2.55306	2.15913	86.3294	84.7355	2.76594	2.50868
63.3	142.1	1	2.195	1.89012	2.55306	2.15913	86.3294	84.7355	2.76594	2.50868
63.4	142.1	1	2.195	1.89012	2.55306	2.15913	86.3294	84.7355	2.76594	2.50868
63.5	142.1	1	2.195	1.89012	2.55306	2.15913	86.3294	84.7355	2.76594	2.50868
63.6	142.1	1	2.195	1.89012	2.55306	2.15913	86	84.4061	2.76594	2.50868
63.7	142.1	1	2.195	1.89012	2.55306	2.15913	86	84.4061	2.76594	2.50868
63.8	142.1	1	2.195	1.89012	2.55306	2.15913	86	84.4061	2.76594	2.50868
63.9	142.1	1	2.17944	1.87456	2.54306	2.14913	86	84.4061	2.76594	2.50868
64	142.1	1	2.17833	1.87345	2.54361	2.14969	86	84.4061	2.76594	2.50868
64.1	142.1	1	2.17833	1.87345	2.54361	2.14969	86	84.4061	2.76594	2.50868
64.2	142.1	1	2.17833	1.87345	2.54361	2.14969	86	84.4061	2.76594	2.50868
64.3	142.1	1	2.17833	1.87345	2.54361	2.14969	86	84.4061	2.76594	2.50868
64.4	142.1	1	2.17833	1.87345	2.54361	2.14969	86.0412	84.4473	2.76594	2.50868
64.5	142.1	1	2.17833	1.87345	2.54361	2.14969	86.0412	84.4473	2.76594	2.50868
64.6	142.1	1	2.17833	1.87345	2.54361	2.14969	86.0412	84.4473	2.76594	2.50868
64.7	142.1	1	2.18917	1.88428	2.55139	2.15746	86.0412	84.4473	2.76594	2.50868
64.8	142.1	1	2.18917	1.88428	2.55139	2.15746	86.15	84.5561	2.76594	2.50868
64.9	142.1	1	2.17472	1.86984	2.54111	2.14719	86.15	84.5561	2.76594	2.50868
65	142.1	1	2.17472	1.86984	2.54111	2.14719	86.15	84.5561	2.76594	2.50868
65.1	142.1	1	2.17472	1.86984	2.54111	2.14719	86.15	84.5561	2.76594	2.50868
65.2	142.1	1	2.17472	1.86984	2.54111	2.14719	86.15	84.5561	2.76594	2.50868
65.3	142.1	1	2.17472	1.86984	2.54111	2.14719	86.15	84.5561	2.76594	2.50868
65.4	142.1	1	2.17472	1.86984	2.54111	2.14719	85.8706	84.2767	2.76594	2.50868
65.5	142.1	1	2.17472	1.86984	2.54111	2.14719	85.8706	84.2767	2.76594	2.50868
65.6	142.1	1	2.17472	1.86984	2.54111	2.14719	85.8706	84.2767	2.76594	2.50868
65.7	142.1	1	2.18194	1.87706	2.55361	2.15969	85.8706	84.2767	2.76594	2.50868
65.8	142.1	1	2.18194	1.87706	2.55361	2.15969	85.8706	84.2767	2.76594	2.50868
65.9	142.1	1	2.18194	1.87706	2.55361	2.15969	85.8706	84.2767	2.76594	2.50868
66	142.1	1	2.18194	1.87706	2.55361	2.15969	85.8706	84.2767	2.76594	2.50868
66.1	142.1	1	2.18194	1.87706	2.55361	2.15969	86.0088	84.415	2.76875	2.51149
66.2	142.1	1	2.18194	1.87706	2.55361	2.15969	86.0088	84.415	2.76875	2.51149
66.3	142.1	1	2.18194	1.87706	2.55361	2.15969	86.0088	84.415	2.76875	2.51149
66.4	142.1	1	2.18194	1.87706	2.55361	2.15969	86.0088	84.415	2.76875	2.51149
66.5	142.1	1	2.18194	1.87706	2.55361	2.15969	86.0088	84.415	2.76875	2.51149
66.6	142.1	1	2.18194	1.87706	2.55361	2.15969	86.0088	84.415	2.76875	2.51149
66.7	142.1	1	2.18194	1.87706	2.55361	2.15969	86.0088	84.415	2.76875	2.51149
66.8	142.1	1	2.18194	1.87706	2.55361	2.15969	86.0088	84.415	2.76203	2.50477
66.9	142.1	1	2.18194	1.87706	2.55361	2.15969	86.0088	84.415	2.75609	2.49883
67	142.1	1	2.18194	1.87706	2.55361	2.15969	85.5618	83.9679	2.75609	2.49883
67.1	142.1	1	2.18194	1.87706	2.55361	2.15969	85.5618	83.9679	2.75609	2.49883
67.2	142.1	1	2.18194	1.87706	2.55361	2.15969	85.5618	83.9679	2.75609	2.49883
67.3	142.1	1	2.18194	1.87706	2.55361	2.15969	85.5618	83.9679	2.75609	2.49883
67.4	142.1	1	2.18194	1.87706	2.55361	2.15969	85.5618	83.9679	2.75609	2.49883
67.5	142.1	1	2.18194	1.87706	2.55361	2.15969	85.5618	83.9679	2.75609	2.49883
67.6	142.1	1	2.18194	1.87706	2.55361	2.15969	85.5618	83.9679	2.75609	2.49883
67.7	142.1	1	2.18194	1.87706	2.55361	2.15969	85.5618	83.9679	2.75609	2.49883
67.8	142.1	1	2.18528	1.88039	2.54861	2.15469	85.5618	83.9679	2.75609	2.49883
67.9	142.1	1	2.18528	1.88039	2.54861	2.15469	85.5618	83.9679	2.75609	2.49883
68	142.1	1	2.18528	1.88039	2.54861	2.15469	85.9353	84.3414	2.75609	2.49883
68.1	142.1	1	2.18528	1.88039	2.54861	2.15469	85.9353	84.3414	2.75844	2.50118
68.2	142.1	1	2.18528	1.88039	2.54861	2.15469	85.9353	84.3414	2.76469	2.50743
68.3	142.1	1	2.18528	1.88039	2.54861	2.15469	85.9353	84.3414	2.76469	2.50743
68.4	142.1	1	2.18528	1.88039	2.54861	2.15469	85.9353	84.3414	2.76469	2.50743
68.5	142.1	1	2.18528	1.88039	2.54861	2.15469	85.9353	84.3414	2.76469	2.50743
68.6	142.1	1	2.18528	1.88039	2.54861	2.15469	85.9353	84.3414	2.76469	2.50743
68.7	142.1	1	2.18528	1.88039	2.54861	2.15469	85.9353	84.3414	2.76469	2.50743
68.8	142.1	1	2.18528	1.88039	2.54861	2.15469	85.9353	84.3414	2.76469	2.50743
68.9	142.1	1	2.18528	1.88039	2.54861	2.15469	85.9353	84.3414	2.76469	2.50743
69	142.1	1	2.16694	1.86206	2.53444	2.14052	85.9353	84.3414	2.76469	2.50743
38	142.2	1	2.45778	2.15289	2.86556	2.47163	85.75	84.1561	2.98188	2.72461
38.1	142.2	1	2.45778	2.15289	2.86556	2.47163	85.85	84.2561	2.98188	2.72461
38.2	142.2	1	2.45778	2.15289	2.86556	2.47163	85.85	84.2561	2.98188	2.72461
38.3	142.2	1	2.45778	2.15289	2.86556	2.47163	85.85	84.2561	2.98188	2.72461
38.4	142.2	1	2.45778	2.15289	2.86556	2.47163	85.85	84.2561	2.98188	2.72461
38.5	142.2	1	2.45778	2.15289	2.86556	2.47163	85.85	84.2561	2.98188	2.72461
38.6	142.2	1	2.45778	2.15289	2.86556	2.47163	85.85	84.2561	2.99172	2.73446
38.7	142.2	1	2.45778	2.15289	2.86556	2.47163	85.85	84.2561	2.99172	2.73446
38.8	142.2	1	2.45778	2.15289	2.86556	2.47163	85.85	84.2561	2.99172	2.73446
38.9	142.2	1	2.45778	2.15289	2.86556	2.47163	85.85	84.2561	2.99172	2.73446
39	142.2	1	2.45778	2.15289	2.86556	2.47163	85.85	84.2561	2.99172	2.73446
39.1	142.2	1	2.42139	2.11651	2.81917	2.42524	86.0029	84.4091	2.99172	2.73446
39.2	142.2	1	2.40278	2.09789	2.80861	2.41469	85.9324	84.3385	2.99172	2.73446
39.3	142.2	1	2.39694	2.09206	2.80056	2.40663	85.9324	84.3385	2.99172	2.73446
39.4	142.2	1	2.39694	2.09206	2.80056	2.40663	85.9324	84.3385	2.99172	2.73446
39.5	142.2	1	2.39694	2.09206	2.80056	2.40663	85.9324	84.3385	2.99172	2.73446
39.6	142.2	1	2.39694	2.09206	2.80056	2.40663	85.9324	84.3385	2.99172	2.73446
39.7	142.2	1	2.39694	2.09206	2.80056	2.40663	85.9324	84.3385	2.99172	2.73446
39.8	142.2	1	2.39694	2.09206	2.80056	2.40663	85.9324	84.3385	2.99172	2.73446
39.9	142.2	1	2.39694	2.09206	2.80056	2.40663	85.9324	84.3385	2.99172	2.73446
40	142.2	1	2.39694	2.09206	2.80056	2.40663	85.9324	84.3385	2.96922	2.71196
40.1	142.2	1	2.39694	2.09206	2.80056	2.40663	85.9324	84.3385	2.98094	2.72368
40.2	142.2	1	2.39694	2.09206	2.80056	2.40663	85.9324	84.3385	2.98094	2.72368
40.3	142.2	1	2.39694	2.09206	2.80056	2.40663	85.9324	84.3385	2.98094	2.72368
40.4	142.2	1	2.39694	2.09206	2.80056	2.40663	85.9324	84.3385	2.96531	2.70805
40.5	142.2	1	2.39694	2.09206	2.80056	2.40663	85.9324	84.3385	2.96531	2.70805
40.6	142.2	1	2.39694	2.09206	2.80056	2.40663	85.9324	84.3385	2.96531	2.70805
40.7	142.2	1	2.39694	2.09206	2.80056	2.40663	85.9324	84.3385	2.96531	2.70805
40.8	142.2	1	2.39694	2.09206	2.80056	2.40663	85.9324	84.3385	2.96	2.70274
40.9	142.2	1	2.39694	2.09206	2.80056	2.40663	85.9324	84.3385	2.96	2.70274
41	142.2	1	2.39694	2.09206	2.80056	2.40663	85.9324	84.3385	2.96172	2.70446
41.1	142.2	1	2.41667	2.11178	2.81806	2.42413	85.5471	83.9532	2.96172	2.70446
41.2	142.2	1	2.41667	2.11178	2.81806	2.42413	85.5471	83.9532	2.96172	2.70446
41.3	142.2	1	2.41667	2.11178	2.81806	2.42413	85.5471	83.9532	2.94313	2.68586
41.4	142.2	1	2.41667	2.11178	2.81806	2.42413	85.5471	83.9532	2.94313	2.68586
41.5	142.2	1	2.41667	2.11178	2.81806	2.42413	85.5471	83.9532	2.94313	2.68586
41.6	142.2	1	2.41667	2.11178	2.81806	2.42413	85.5471	83.9532	2.94313	2.68586
41.7	142.2	1	2.41667	2.11178	2.81806	2.42413	85.5471	83.9532	2.94313	2.68586
41.8	142.2	1	2.41667	2.11178	2.81806	2.42413	85.5471	83.9532	2.94937	2.69211
41.9	142.2	1	2.41667	2.11178	2.81806	2.42413	85.5471	83.9532	2.94937	2.69211
42	142.2	1	2.41667	2.11178	2.81806	2.42413	85.7176	84.1238	2.94937	2.69211
42.1	142.2	1	2.41667	2.11178	2.81806	2.42413	85.7176	84.1238	2.93906	2.6818
42.2	142.2	1	2.41667	2.11178	2.81806	2.42413	85.7176	84.1238	2.93906	2.6818
42.3	142.2	1	2.41667	2.11178	2.81806	2.42413	85.7176	84.1238	2.93906	2.6818
42.4	142.2	1	2.41667	2.11178	2.81806	2.42413	85.7176	84.1238	2.93906	2.6818
42.5	142.2	1	2.39833	2.09345	2.79611	2.40219	85.7176	84.1238	2.93906	2.6818
42.6	142.2	1	2.39833	2.09345	2.79611	2.40219	85.7176	84.1238	2.93672	2.67946
42.7	142.2	1	2.39833	2.09345	2.79611	2.40219	85.7176	84.1238	2.93672	2.67946
42.8	142.2	1	2.39833	2.09345	2.79611	2.40219	85.6735	84.0797	2.93672	2.67946
42.9	142.2	1	2.39833	2.09345	2.79611	2.40219	85.6735	84.0797	2.93672	2.67946
43	142.2	1	2.39833	2.09345	2.79611	2.40219	85.7382	84.1444	2.93672	2.67946
43.1	142.2	1	2.39833	2.09345	2.79611	2.40219	85.7382	84.1444	2.93672	2.67946
43.2	142.2	1	2.39833	2.09345	2.79611	2.40219	85.7382	84.1444	2.94062	2.68336
43.3	142.2	1	2.38333	2.07845	2.78361	2.38969	85.7382	84.1444	2.94	2.68274
43.4	142.2	1	2.38333	2.07845	2.78361	2.38969	85.7382	84.1444	2.94203	2.68477
43.5	142.2	1	2.38333	2.07845	2.78361	2.38969	85.7382	84.1444	2.94203	2.68477
43.6	142.2	1	2.37528	2.07039	2.77083	2.37691	85.7382	84.1444	2.935	2.67774
43.7	142.2	1	2.37528	2.07039	2.77083	2.37691	85.7382	84.1444	2.94547	2.68821
43.8	142.2	1	2.37528	2.07039	2.77083	2.37691	85.7382	84.1444	2.94547	2.68821
43.9	142.2	1	2.37528	2.07039	2.77083	2.37691	85.7382	84.1444	2.94547	2.68821
44	142.2	1	2.37528	2.07039	2.77083	2.37691	85.7118	84.1179	2.93531	2.67805
44.1	142.2	1	2.36028	2.05539	2.75667	2.36274	85.6118	84.0179	2.93531	2.67805
44.2	142.2	1	2.36028	2.05539	2.75667	2.36274	85.6118	84.0179	2.93531	2.67805
44.3	142.2	1	2.36028	2.05539	2.75667	2.36274	85.7059	84.112	2.92391	2.66664
44.4	142.2	1	2.36028	2.05539	2.75667	2.36274	85.7059	84.112	2.92391	2.66664
44.5	142.2	1	2.36083	2.05595	2.75222	2.3583	85.9147	84.3208	2.92391	2.66664
44.6	142.2	1	2.35889	2.05401	2.74528	2.35135	85.9059	84.312	2.92391	2.66664
44.7	142.2	1	2.35889	2.05401	2.74528	2.35135	85.9059	84.312	2.92391	2.66664
44.8	142.2	1	2.35889	2.05401	2.74528	2.35135	85.7529	84.1591	2.92391	2.66664
44.9	142.2	1	2.35889	2.05401	2.74528	2.35135	85.7529	84.1591	2.92391	2.66664
45	142.2	1	2.34278	2.03789	2.73333	2.33941	85.7529	84.1591	2.92391	2.66664
45.1	142.2	1	2.34278	2.03789	2.73333	2.33941	85.7529	84.1591	2.93391	2.67664
45.2	142.2	1	2.34278	2.03789	2.73333	2.33941	85.7529	84.1591	2.93391	2.67664
45.3	142.2	1	2.34278	2.03789	2.73333	2.33941	85.7529	84.1591	2.93391	2.67664
45.4	142.2	1	2.34278	2.03789	2.73333	2.33941	85.7529	84.1591	2.93391	2.67664
45.5	142.2	1	2.34278	2.03789	2.73333	2.33941	85.7529	84.1591	2.92953	2.67227
45.6	142.2	1	2.34278	2.03789	2.73333	2.33941	85.7529	84.1591	2.91875	2.66149
45.7	142.2	1	2.34278	2.03789	2.73333	2.33941	85.7529	84.1591	2.91875	2.66149
45.8	142.2	1	2.35083	2.04595	2.74028	2.34635	85.8412	84.2473	2.91875	2.66149
45.9	142.2	1	2.33306	2.02817	2.72167	2.32774	85.8412	84.2473	2.91875	2.66149
46	142.2	1	2.33361	2.02873	2.71667	2.32274	85.8412	84.2473	2.91875	2.66149
46.1	142.2	1	2.33361	2.02873	2.71667	2.32274	85.85	84.2561	2.91875	2.66149
46.2	142.2	1	2.33361	2.02873	2.71667	2.32274	85.85	84.2561	2.91875	2.66149
46.3	142.2	1	2.33361	2.02873	2.71667	2.32274	85.85	84.2561	2.91875	2.66149
46.4	142.2	1	2.33	2.02512	2.71611	2.32219	85.85	84.2561	2.93828	2.68102
46.5	142.2	1	2.33	2.02512	2.71611	2.32219	85.85	84.2561	2.93828	2.68102
46.6	142.2	1	2.33	2.02512	2.71611	2.32219	85.85	84.2561	2.93656	2.6793
46.7	142.2	1	2.32944	2.02456	2.71833	2.32441	85.85	84.2561	2.93656	2.6793
46.8	142.2	1	2.32944	2.02456	2.71833	2.32441	85.6882	84.0944	2.92078	2.66352
46.9	142.2	1	2.32944	2.02456	2.71833	2.32441	85.6882	84.0944	2.92078	2.66352
47	142.2	1	2.32944	2.02456	2.71833	2.32441	86.1029	84.5091	2.92953	2.67227
47.1	142.2	1	2.31972	2.01484	2.70861	2.31469	86.1059	84.512	2.92953	2.67227
47.2	142.2	1	2.31972	2.01484	2.70861	2.31469	86.1059	84.512	2.92953	2.67227
47.3	142.2	1	2.31972	2.01484	2.70861	2.31469	86.1059	84.512	2.92437	2.66711
47.4	142.2	1	2.31972	2.01484	2.70861	2.31469	86.1059	84.512	2.92437	2.66711
47.5	142.2	1	2.33861	2.03373	2.71472	2.3208	86.1059	84.512	2.92578	2.66852
47.6	142.2	1	2.33861	2.03373	2.71472	2.3208	86.1059	84.512	2.92578	2.66852
47.7	142.2	1	2.33861	2.03373	2.71472	2.3208	86.3853	84.7914	2.90844	2.65118
47.8	142.2	1	2.33861	2.03373	2.71472	2.3208	86.3853	84.7914	2.9325	2.67524
47.9	142.2	1	2.33861	2.03373	2.71472	2.3208	86.3853	84.7914	2.94156	2.6843
48	142.2	1	2.31917	2.01428	2.69583	2.30191	86.3853	84.7914	2.93797	2.68071
48.1	142.2	1	2.31917	2.01428	2.69583	2.30191	86.3853	84.7914	2.93422	2.67696
48.2	142.2	1	2.32472	2.01984	2.69194	2.29802	86.3853	84.7914	2.93891	2.68164
48.3	142.2	1	2.32472	2.01984	2.69194	2.29802	86.3853	84.7914	2.93891	2.68164
48.4	142.2	1	2.31333	2.00845	2.67806	2.28413	86.3853	84.7914	2.93891	2.68164
48.5	142.2	1	2.31333	2.00845	2.67806	2.28413	86.3853	84.7914	2.93891	2.68164
48.6	142.2	1	2.31333	2.00845	2.67806	2.28413	86.3853	84.7914	2.93891	2.68164
48.7	142.2	1	2.31333	2.00845	2.67806	2.28413	86.3853	84.7914	2.93891	2.68164
48.8	142.2	1	2.31333	2.00845	2.67806	2.28413	86.55	84.9561	2.93891	2.68164
48.9	142.2	1	2.31333	2.00845	2.67806	2.28413	86.55	84.9561	2.93891	2.68164
49	142.2	1	2.32028	2.01539	2.68194	2.28802	86.55	84.9561	2.94031	2.68305
49.1	142.2	1	2.32028	2.01539	2.68194	2.28802	86.6765	85.0826	2.94031	2.68305
49.2	142.2	1	2.32028	2.01539	2.68194	2.28802	86.7382	85.1444	2.93484	2.67758
49.3	142.2	1	2.32028	2.01539	2.68194	2.28802	86.7382	85.1444	2.92	2.66274
49.4	142.2	1	2.32028	2.01539	2.68194	2.28802	86.7382	85.1444	2.90656	2.6493
49.5	142.2	1	2.30056	1.99567	2.65917	2.26524	86.5941	85.0003	2.90656	2.6493
49.6	142.2	1	2.30056	1.99567	2.65917	2.26524	86.5941	85.0003	2.90656	2.6493
49.7	142.2	1	2.305	2.00012	2.6775	2.28357	86.5941	85.0003	2.90656	2.6493
49.8	142.2	1	2.305	2.00012	2.6775	2.28357	86.5941	85.0003	2.90656	2.6493
49.9	142.2	1	2.305	2.00012	2.6775	2.28357	86.4588	84.865	2.90656	2.6493
50	142.2	1	2.305	2.00012	2.6775	2.28357	86.3971	84.8032	2.90656	2.6493
50.1	142.2	1	2.305	2.00012	2.6775	2.28357	86.3971	84.8032	2.89984	2.64258
50.2	142.2	1	2.29639	1.99151	2.67167	2.27774	86.3971	84.8032	2.89984	2.64258
50.3	142.2	1	2.29639	1.99151	2.67167	2.27774	86.3971	84.8032	2.89984	2.64258
50.4	142.2	1	2.28667	1.98178	2.66028	2.26635	86.3971	84.8032	2.90609	2.64883
50.5	142.2	1	2.28667	1.98178	2.66028	2.26635	86.4294	84.8355	2.90609	2.64883
50.6	142.2	1	2.2925	1.98762	2.66361	2.26969	86.5559	84.962	2.87375	2.61649
50.7	142.2	1	2.28694	1.98206	2.65556	2.26163	86.5441	84.9503	2.87719	2.61993
50.8	142.2	1	2.27778	1.97289	2.65444	2.26052	86.5441	84.9503	2.87719	2.61993
50.9	142.2	1	2.26139	1.95651	2.62917	2.23524	86.4353	84.8414	2.87719	2.61993
51	142.2	1	2.26139	1.95651	2.62917	2.23524	86.4353	84.8414	2.87719	2.61993
51.1	142.2	1	2.25361	1.94873	2.62861	2.23469	86.4353	84.8414	2.88016	2.62289
51.2	142.2	1	2.25361	1.94873	2.62861	2.23469	86.2853	84.6914	2.87219	2.61493
51.3	142.2	1	2.26333	1.95845	2.63889	2.24496	86.2853	84.6914	2.87219	2.61493
51.4	142.2	1	2.26333	1.95845	2.63889	2.24496	85.9941	84.4003	2.87875	2.62149
51.5	142.2	1	2.26333	1.95845	2.63889	2.24496	86.1735	84.5797	2.87875	2.62149
51.6	142.2	1	2.26944	1.96456	2.65	2.25607	86.1735	84.5797	2.86031	2.60305
51.7	142.2	1	2.26944	1.96456	2.65	2.25607	86.1735	84.5797	2.86031	2.60305
51.8	142.2	1	2.26944	1.96456	2.65	2.25607	86.1735	84.5797	2.86031	2.60305
51.9	142.2	1	2.26944	1.96456	2.65	2.25607	86.1735	84.5797	2.86031	2.60305
52	142.2	1	2.26944	1.96456	2.65	2.25607	86.1735	84.5797	2.86094	2.60368
52.1	142.2	1	2.26944	1.96456	2.65	2.25607	86.2824	84.6885	2.86094	2.60368
52.2	142.2	1	2.2625	1.95762	2.63917	2.24524	86.1618	84.5679	2.86969	2.61243
52.3	142.2	1	2.2625	1.95762	2.63917	2.24524	86.1618	84.5679	2.86969	2.61243
52.4	142.2	1	2.2625	1.95762	2.63917	2.24524	86.1618	84.5679	2.85875	2.60149
52.5	142.2	1	2.2625	1.95762	2.63917	2.24524	86.4118	84.8179	2.875	2.61774
52.6	142.2	1	2.2625	1.95762	2.63917	2.24524	86.4118	84.8179	2.875	2.61774
52.7	142.2	1	2.25583	1.95095	2.63167	2.23774	86.4118	84.8179	2.875	2.61774
52.8	142.2	1	2.25583	1.95095	2.63167	2.23774	86.4118	84.8179	2.85344	2.59618
52.9	142.2	1	2.25583	1.95095	2.63167	2.23774	86.2	84.6061	2.85344	2.59618
53	142.2	1	2.25833	1.95345	2.63056	2.23663	86.2	84.6061	2.85344	2.59618
53.1	142.2	1	2.25833	1.95345	2.63056	2.23663	86.3059	84.712	2.85344	2.59618
53.2	142.2	1	2.25833	1.95345	2.63056	2.23663	86.3059	84.712	2.85859	2.60133
53.3	142.2	1	2.25833	1.95345	2.63056	2.23663	86.3059	84.712	2.85859	2.60133
53.4	142.2	1	2.25833	1.95345	2.63056	2.23663	86.3059	84.712	2.84703	2.58977
53.5	142.2	1	2.25833	1.95345	2.63056	2.23663	86.3059	84.712	2.84703	2.58977
53.6	142.2	1	2.25833	1.95345	2.63056	2.23663	86.3059	84.712	2.84703	2.58977
53.7	142.2	1	2.25833	1.95345	2.63056	2.23663	86.3059	84.712	2.84719	2.58993
53.8	142.2	1	2.25833	1.95345	2.63056	2.23663	86.4794	84.8855	2.84719	2.58993
53.9	142.2	1	2.25833	1.95345	2.63056	2.23663	86.4794	84.8855	2.84719	2.58993
54	142.2	1	2.25833	1.95345	2.63056	2.23663	86.4794	84.8855	2.84719	2.58993
54.1	142.2	1	2.22972	1.92484	2.58833	2.19441	86.4794	84.8855	2.84719	2.58993
54.2	142.2	1	2.22972	1.92484	2.58833	2.19441	86.4794	84.8855	2.83906	2.5818
54.3	142.2	1	2.22972	1.92484	2.58833	2.19441	86.4794	84.8855	2.83906	2.5818
54.4	142.2	1	2.22972	1.92484	2.58833	2.19441	86.4794	84.8855	2.80953	2.55227
54.5	142.2	1	2.22972	1.92484	2.58833	2.19441	86.4794	84.8855	2.82422	2.56696
54.6	142.2	1	2.23417	1.92928	2.59389	2.19996	86.4794	84.8855	2.82422	2.56696
54.7	142.2	1	2.23417	1.92928	2.59389	2.19996	86.4794	84.8855	2.79672	2.53946
54.8	142.2	1	2.23417	1.92928	2.59389	2.19996	86.4794	84.8855	2.80406	2.5468
54.9	142.2	1	2.22056	1.91567	2.57333	2.17941	86.3382	84.7444	2.79656	2.5393
55	142.2	1	2.22056	1.91567	2.57333	2.17941	86.3382	84.7444	2.78406	2.5268
55.1	142.2	1	2.22056	1.91567	2.57333	2.17941	86.5971	85.0032	2.78406	2.5268
55.2	142.2	1	2.22056	1.91567	2.57333	2.17941	86.5971	85.0032	2.78406	2.5268
55.3	142.2	1	2.22056	1.91567	2.57333	2.17941	86.5971	85.0032	2.77797	2.52071
55.4	142.2	1	2.22056	1.91567	2.57333	2.17941	86.5971	85.0032	2.77797	2.52071
55.5	142.2	1	2.22056	1.91567	2.57333	2.17941	86.5971	85.0032	2.77797	2.52071
55.6	142.2	1	2.22056	1.91567	2.57333	2.17941	86.5971	85.0032	2.77797	2.52071
55.7	142.2	1	2.22056	1.91567	2.57333	2.17941	86.5971	85.0032	2.77797	2.52071
55.8	142.2	1	2.22056	1.91567	2.57333	2.17941	86.5971	85.0032	2.77797	2.52071
55.9	142.2	1	2.22056	1.91567	2.57333	2.17941	86.5971	85.0032	2.77797	2.52071
56	142.2	1	2.22222	1.91734	2.57333	2.17941	86.5971	85.0032	2.77438	2.51711
56.1	142.2	1	2.22222	1.91734	2.57333	2.17941	86.5971	85.0032	2.77438	2.51711
56.2	142.2	1	2.22222	1.91734	2.57333	2.17941	86.5971	85.0032	2.78094	2.52368
56.3	142.2	1	2.22222	1.91734	2.57333	2.17941	86.5971	85.0032	2.78094	2.52368
56.4	142.2	1	2.22222	1.91734	2.57333	2.17941	86.5971	85.0032	2.7775	2.52024
56.5	142.2	1	2.23417	1.92928	2.5875	2.19357	86.5971	85.0032	2.7775	2.52024
56.6	142.2	1	2.23417	1.92928	2.5875	2.19357	86.5971	85.0032	2.79734	2.54008
56.7	142.2	1	2.23417	1.92928	2.5875	2.19357	86.5971	85.0032	2.79734	2.54008
56.8	142.2	1	2.23417	1.92928	2.5875	2.19357	86.5971	85.0032	2.79734	2.54008
56.9	142.2	1	2.23417	1.92928	2.5875	2.19357	86.4412	84.8473	2.78281	2.52555
57	142.2	1	2.20806	1.90317	2.555	2.16107	86.4412	84.8473	2.78281	2.52555
57.1	142.2	1	2.20806	1.90317	2.555	2.16107	86.6529	85.0591	2.78281	2.52555
57.2	142.2	1	2.20806	1.90317	2.555	2.16107	86.6529	85.0591	2.78922	2.53196
57.3	142.2	1	2.20806	1.90317	2.555	2.16107	86.4294	84.8355	2.78922	2.53196
57.4	142.2	1	2.20583	1.90095	2.55333	2.15941	86.4294	84.8355	2.78922	2.53196
57.5	142.2	1	2.20583	1.90095	2.55333	2.15941	86.4294	84.8355	2.78922	2.53196
57.6	142.2	1	2.21167	1.90678	2.55528	2.16135	86.4294	84.8355	2.78125	2.52399
57.7	142.2	1	2.21167	1.90678	2.55528	2.16135	86.7882	85.1944	2.78125	2.52399
57.8	142.2	1	2.21167	1.90678	2.55528	2.16135	86.7882	85.1944	2.78125	2.52399
57.9	142.2	1	2.21167	1.90678	2.55528	2.16135	86.7882	85.1944	2.78125	2.52399
58	142.2	1	2.21167	1.90678	2.55528	2.16135	86.4971	84.9032	2.78125	2.52399
58.1	142.2	1	2.21167	1.90678	2.55528	2.16135	86.4647	84.8708	2.78125	2.52399
58.2	142.2	1	2.21167	1.90678	2.55528	2.16135	86.4647	84.8708	2.78125	2.52399
58.3	142.2	1	2.20333	1.89845	2.54861	2.15469	86.4647	84.8708	2.78125	2.52399
58.4	142.2	1	2.20333	1.89845	2.54861	2.15469	86.4676	84.8738	2.78125	2.52399
58.5	142.2	1	2.18833	1.88345	2.52944	2.13552	86.3382	84.7444	2.78125	2.52399
58.6	142.2	1	2.18833	1.88345	2.52944	2.13552	86.3382	84.7444	2.79438	2.53711
58.7	142.2	1	2.18833	1.88345	2.52944	2.13552	86.3382	84.7444	2.79438	2.53711
58.8	142.2	1	2.18833	1.88345	2.52944	2.13552	86.3382	84.7444	2.79438	2.53711
58.9	142.2	1	2.18778	1.88289	2.53861	2.14469	86.3382	84.7444	2.78672	2.52946
59	142.2	1	2.17528	1.87039	2.53167	2.13774	86.3382	84.7444	2.78672	2.52946
59.1	142.2	1	2.17528	1.87039	2.53167	2.13774	86.3588	84.765	2.79172	2.53446
59.2	142.2	1	2.17528	1.87039	2.53167	2.13774	86.3588	84.765	2.79172	2.53446
59.3	142.2	1	2.17528	1.87039	2.53167	2.13774	86.3588	84.765	2.79172	2.53446
59.4	142.2	1	2.18583	1.88095	2.5375	2.14357	86.3588	84.765	2.79172	2.53446
59.5	142.2	1	2.18583	1.88095	2.5375	2.14357	86.3588	84.765	2.79172	2.53446
59.6	142.2	1	2.18583	1.88095	2.5375	2.14357	86.3588	84.765	2.79172	2.53446
59.7	142.2	1	2.185	1.88012	2.53556	2.14163	86.3588	84.765	2.79172	2.53446
59.8	142.2	1	2.185	1.88012	2.53556	2.14163	86.3588	84.765	2.77359	2.51633
59.9	142.2	1	2.185	1.88012	2.53556	2.14163	86.3588	84.765	2.77359	2.51633
60	142.2	1	2.185	1.88012	2.53556	2.14163	86.3588	84.765	2.77359	2.51633
60.1	142.2	1	2.185	1.88012	2.53556	2.14163	86.3588	84.765	2.77359	2.51633
60.2	142.2	1	2.185	1.88012	2.53556	2.14163	86.0647	84.4708	2.77359	2.51633
60.3	142.2	1	2.185	1.88012	2.53556	2.14163	86.0647	84.4708	2.77359	2.51633
60.4	142.2	1	2.185	1.88012	2.53556	2.14163	86.4647	84.8708	2.77359	2.51633
60.5	142.2	1	2.185	1.88012	2.53556	2.14163	86.4647	84.8708	2.77359	2.51633
60.6	142.2	1	2.185	1.88012	2.53556	2.14163	86.4647	84.8708	2.77359	2.51633
60.7	142.2	1	2.17917	1.87428	2.525	2.13107	86.4647	84.8708	2.77359	2.51633
60.8	142.2	1	2.17917	1.87428	2.525	2.13107	86.4647	84.8708	2.77359	2.51633
60.9	142.2	1	2.16556	1.86067	2.51306	2.11913	86	84.4061	2.77859	2.52133
61	142.2	1	2.16556	1.86067	2.51306	2.11913	86.4353	84.8414	2.77859	2.52133
61.1	142.2	1	2.16556	1.86067	2.51306	2.11913	86.3382	84.7444	2.77859	2.52133
61.2	142.2	1	2.16556	1.86067	2.51306	2.11913	86.3382	84.7444	2.77859	2.52133
61.3	142.2	1	2.16556	1.86067	2.51306	2.11913	86.4853	84.8914	2.77859	2.52133
61.4	142.2	1	2.16556	1.86067	2.51306	2.11913	86.4853	84.8914	2.77859	2.52133
61.5	142.2	1	2.16556	1.86067	2.51306	2.11913	86.4853	84.8914	2.77859	2.52133
61.6	142.2	1	2.16556	1.86067	2.51306	2.11913	86.1647	84.5708	2.77859	2.52133
61.7	142.2	1	2.16556	1.86067	2.51306	2.11913	86.1647	84.5708	2.77859	2.52133
61.8	142.2	1	2.16556	1.86067	2.51306	2.11913	86.1647	84.5708	2.77859	2.52133
61.9	142.2	1	2.17944	1.87456	2.54111	2.14719	86.1647	84.5708	2.77859	2.52133
62	142.2	1	2.17944	1.87456	2.54111	2.14719	86.1647	84.5708	2.77859	2.52133
62.1	142.2	1	2.17944	1.87456	2.54111	2.14719	86.1647	84.5708	2.77859	2.52133
62.2	142.2	1	2.17361	1.86873	2.53556	2.14163	86.1647	84.5708	2.77859	2.52133
62.3	142.2	1	2.17361	1.86873	2.53556	2.14163	86.1647	84.5708	2.77859	2.52133
62.4	142.2	1	2.17361	1.86873	2.53556	2.14163	86.1647	84.5708	2.77859	2.52133
62.5	142.2	1	2.17361	1.86873	2.53556	2.14163	86.1647	84.5708	2.77859	2.52133
62.6	142.2	1	2.175	1.87012	2.52611	2.13219	86.1647	84.5708	2.76594	2.50868
62.7	142.2	1	2.195	1.89012	2.55306	2.15913	86.4118	84.8179	2.76594	2.50868
62.8	142.2	1	2.195	1.89012	2.55306	2.15913	86.4118	84.8179	2.76594	2.50868
62.9	142.2	1	2.195	1.89012	2.55306	2.15913	86.4118	84.8179	2.76594	2.50868
63	142.2	1	2.195	1.89012	2.55306	2.15913	86.4118	84.8179	2.76594	2.50868
63.1	142.2	1	2.195	1.89012	2.55306	2.15913	86.3294	84.7355	2.76594	2.50868
63.2	142.2	1	2.195	1.89012	2.55306	2.15913	86.3294	84.7355	2.76594	2.50868
63.3	142.2	1	2.195	1.89012	2.55306	2.15913	86.3294	84.7355	2.76594	2.50868
63.4	142.2	1	2.195	1.89012	2.55306	2.15913	86.3294	84.7355	2.76594	2.50868
63.5	142.2	1	2.195	1.89012	2.55306	2.15913	86	84.4061	2.76594	2.50868
63.6	142.2	1	2.195	1.89012	2.55306	2.15913	86	84.4061	2.76594	2.50868
63.7	142.2	1	2.195	1.89012	2.55306	2.15913	86	84.4061	2.76594	2.50868
63.8	142.2	1	2.17944	1.87456	2.54306	2.14913	86	84.4061	2.76594	2.50868
63.9	142.2	1	2.17833	1.87345	2.54361	2.14969	86	84.4061	2.76594	2.50868
64	142.2	1	2.17833	1.87345	2.54361	2.14969	86	84.4061	2.76594	2.50868
64.1	142.2	1	2.17833	1.87345	2.54361	2.14969	86	84.4061	2.76594	2.50868
64.2	142.2	1	2.17833	1.87345	2.54361	2.14969	86	84.4061	2.76594	2.50868
64.3	142.2	1	2.17833	1.87345	2.54361	2.14969	86.0412	84.4473	2.76594	2.50868
64.4	142.2	1	2.17833	1.87345	2.54361	2.14969	86.0412	84.4473	2.76594	2.50868
64.5	142.2	1	2.17833	1.87345	2.54361	2.14969	86.0412	84.4473	2.76594	2.50868
64.6	142.2	1	2.18917	1.88428	2.55139	2.15746	86.0412	84.4473	2.76594	2.50868
64.7	142.2	1	2.18917	1.88428	2.55139	2.15746	86.0412	84.4473	2.76594	2.50868
64.8	142.2	1	2.18917	1.88428	2.55139	2.15746	86.15	84.5561	2.76594	2.50868
64.9	142.2	1	2.17472	1.86984	2.54111	2.14719	86.15	84.5561	2.76594	2.50868
65	142.2	1	2.17472	1.86984	2.54111	2.14719	86.15	84.5561	2.76594	2.50868
65.1	142.2	1	2.17472	1.86984	2.54111	2.14719	86.15	84.5561	2.76594	2.50868
65.2	142.2	1	2.17472	1.86984	2.54111	2.14719	85.8706	84.2767	2.76594	2.50868
65.3	142.2	1	2.17472	1.86984	2.54111	2.14719	85.8706	84.2767	2.76594	2.50868
65.4	142.2	1	2.17472	1.86984	2.54111	2.14719	85.8706	84.2767	2.76594	2.50868
65.5	142.2	1	2.18194	1.87706	2.55361	2.15969	85.8706	84.2767	2.76594	2.50868
65.6	142.2	1	2.18194	1.87706	2.55361	2.15969	85.8706	84.2767	2.76594	2.50868
65.7	142.2	1	2.18194	1.87706	2.55361	2.15969	85.8706	84.2767	2.76594	2.50868
65.8	142.2	1	2.18194	1.87706	2.55361	2.15969	85.8706	84.2767	2.76594	2.50868
65.9	142.2	1	2.18194	1.87706	2.55361	2.15969	85.8706	84.2767	2.76594	2.50868
66	142.2	1	2.18194	1.87706	2.55361	2.15969	86.0088	84.415	2.76875	2.51149
66.1	142.2	1	2.18194	1.87706	2.55361	2.15969	86.0088	84.415	2.76875	2.51149
66.2	142.2	1	2.18194	1.87706	2.55361	2.15969	86.0088	84.415	2.76875	2.51149
66.3	142.2	1	2.18194	1.87706	2.55361	2.15969	86.0088	84.415	2.76875	2.51149
66.4	142.2	1	2.18194	1.87706	2.55361	2.15969	86.0088	84.415	2.76875	2.51149
66.5	142.2	1	2.18194	1.87706	2.55361	2.15969	86.0088	84.415	2.76875	2.51149
66.6	142.2	1	2.18194	1.87706	2.55361	2.15969	86.0088	84.415	2.76875	2.51149
66.7	142.2	1	2.18194	1.87706	2.55361	2.15969	86.0088	84.415	2.76875	2.51149
66.8	142.2	1	2.18194	1.87706	2.55361	2.15969	86.0088	84.415	2.76203	2.50477
66.9	142.2	1	2.18194	1.87706	2.55361	2.15969	85.5618	83.9679	2.75609	2.49883
67	142.2	1	2.18194	1.87706	2.55361	2.15969	85.5618	83.9679	2.75609	2.49883
67.1	142.2	1	2.18194	1.87706	2.55361	2.15969	85.5618	83.9679	2.75609	2.49883
67.2	142.2	1	2.18194	1.87706	2.55361	2.15969	85.5618	83.9679	2.75609	2.49883
67.3	142.2	1	2.18194	1.87706	2.55361	2.15969	85.5618	83.9679	2.75609	2.49883
67.4	142.2	1	2.18194	1.87706	2.55361	2.15969	85.5618	83.9679	2.75609	2.49883
67.5	142.2	1	2.18194	1.87706	2.55361	2.15969	85.5618	83.9679	2.75609	2.49883
67.6	142.2	1	2.18194	1.87706	2.55361	2.15969	85.5618	83.9679	2.75609	2.49883
67.7	142.2	1	2.18194	1.87706	2.55361	2.15969	85.5618	83.9679	2.75609	2.49883
67.8	142.2	1	2.18528	1.88039	2.54861	2.15469	85.5618	83.9679	2.75609	2.49883
67.9	142.2	1	2.18528	1.88039	2.54861	2.15469	85.9353	84.3414	2.75609	2.49883
68	142.2	1	2.18528	1.88039	2.54861	2.15469	85.9353	84.3414	2.75844	2.50118
68.1	142.2	1	2.18528	1.88039	2.54861	2.15469	85.9353	84.3414	2.76469	2.50743
68.2	142.2	1	2.18528	1.88039	2.54861	2.15469	85.9353	84.3414	2.76469	2.50743
68.3	142.2	1	2.18528	1.88039	2.54861	2.15469	85.9353	84.3414	2.76469	2.50743
68.4	142.2	1	2.18528	1.88039	2.54861	2.15469	85.9353	84.3414	2.76469	2.50743
68.5	142.2	1	2.18528	1.88039	2.54861	2.15469	85.9353	84.3414	2.76469	2.50743
68.6	142.2	1	2.18528	1.88039	2.54861	2.15469	85.9353	84.3414	2.76469	2.50743
68.7	142.2	1	2.18528	1.88039	2.54861	2.15469	85.9353	84.3414	2.76469	2.50743
68.8	142.2	1	2.18528	1.88039	2.54861	2.15469	85.9353	84.3414	2.76469	2.50743
68.9	142.2	1	2.16694	1.86206	2.53444	2.14052	85.9353	84.3414	2.76469	2.50743
69	142.2	1	2.16694	1.86206	2.53444	2.14052	85.9353	84.3414	2.76469	2.50743
38	142.3	1	2.45778	2.15289	2.86556	2.47163	85.75	84.1561	2.98188	2.72461
38.1	142.3	1	2.45778	2.15289	2.86556	2.47163	85.75	84.1561	2.98188	2.72461
38.2	142.3	1	2.45778	2.15289	2.86556	2.47163	85.85	84.2561	2.98188	2.72461
38.3	142.3	1	2.45778	2.15289	2.86556	2.47163	85.85	84.2561	2.98188	2.72461
38.4	142.3	1	2.45778	2.15289	2.86556	2.47163	85.85	84.2561	2.98188	2.72461
38.5	142.3	1	2.45778	2.15289	2.86556	2.47163	85.85	84.2561	2.98188	2.72461
38.6	142.3	1	2.45778	2.15289	2.86556	2.47163	85.85	84.2561	2.98188	2.72461
38.7	142.3	1	2.45778	2.15289	2.86556	2.47163	85.85	84.2561	2.99172	2.73446
38.8	142.3	1	2.45778	2.15289	2.86556	2.47163	85.85	84.2561	2.99172	2.73446
38.9	142.3	1	2.45778	2.15289	2.86556	2.47163	85.85	84.2561	2.99172	2.73446
39	142.3	1	2.45778	2.15289	2.86556	2.47163	85.85	84.2561	2.99172	2.73446
39.1	142.3	1	2.45778	2.15289	2.86556	2.47163	85.7794	84.1855	2.99172	2.73446
39.2	142.3	1	2.42139	2.11651	2.81917	2.42524	85.9324	84.3385	2.99172	2.73446
39.3	142.3	1	2.39694	2.09206	2.80056	2.40663	85.9324	84.3385	2.99172	2.73446
39.4	142.3	1	2.39694	2.09206	2.80056	2.40663	85.9324	84.3385	2.99172	2.73446
39.5	142.3	1	2.39694	2.09206	2.80056	2.40663	85.9324	84.3385	2.99172	2.73446
39.6	142.3	1	2.39694	2.09206	2.80056	2.40663	85.9324	84.3385	2.99172	2.73446
39.7	142.3	1	2.39694	2.09206	2.80056	2.40663	85.9324	84.3385	2.99172	2.73446
39.8	142.3	1	2.39694	2.09206	2.80056	2.40663	85.9324	84.3385	2.99172	2.73446
39.9	142.3	1	2.39694	2.09206	2.80056	2.40663	85.9324	84.3385	2.99172	2.73446
40	142.3	1	2.39694	2.09206	2.80056	2.40663	85.9324	84.3385	2.99172	2.73446
40.1	142.3	1	2.39694	2.09206	2.80056	2.40663	85.9324	84.3385	2.96922	2.71196
40.2	142.3	1	2.39694	2.09206	2.80056	2.40663	85.9324	84.3385	2.98094	2.72368
40.3	142.3	1	2.39694	2.09206	2.80056	2.40663	85.9324	84.3385	2.98094	2.72368
40.4	142.3	1	2.39694	2.09206	2.80056	2.40663	85.9324	84.3385	2.96531	2.70805
40.5	142.3	1	2.39694	2.09206	2.80056	2.40663	85.9324	84.3385	2.96531	2.70805
40.6	142.3	1	2.39694	2.09206	2.80056	2.40663	85.9324	84.3385	2.96531	2.70805
40.7	142.3	1	2.39694	2.09206	2.80056	2.40663	85.9324	84.3385	2.96531	2.70805
40.8	142.3	1	2.39694	2.09206	2.80056	2.40663	85.9324	84.3385	2.96531	2.70805
40.9	142.3	1	2.39694	2.09206	2.80056	2.40663	85.9324	84.3385	2.96	2.70274
41	142.3	1	2.39694	2.09206	2.80056	2.40663	85.9324	84.3385	2.96	2.70274
41.1	142.3	1	2.41667	2.11178	2.81806	2.42413	85.5471	83.9532	2.96172	2.70446
41.2	142.3	1	2.41667	2.11178	2.81806	2.42413	85.5471	83.9532	2.96172	2.70446
41.3	142.3	1	2.41667	2.11178	2.81806	2.42413	85.5471	83.9532	2.96172	2.70446
41.4	142.3	1	2.41667	2.11178	2.81806	2.42413	85.5471	83.9532	2.94313	2.68586
41.5	142.3	1	2.41667	2.11178	2.81806	2.42413	85.5471	83.9532	2.94313	2.68586
41.6	142.3	1	2.41667	2.11178	2.81806	2.42413	85.5471	83.9532	2.94313	2.68586
41.7	142.3	1	2.41667	2.11178	2.81806	2.42413	85.5471	83.9532	2.94313	2.68586
41.8	142.3	1	2.41667	2.11178	2.81806	2.42413	85.5471	83.9532	2.94937	2.69211
41.9	142.3	1	2.41667	2.11178	2.81806	2.42413	85.5471	83.9532	2.94937	2.69211
42	142.3	1	2.41667	2.11178	2.81806	2.42413	85.7176	84.1238	2.94937	2.69211
42.1	142.3	1	2.41667	2.11178	2.81806	2.42413	85.7176	84.1238	2.93578	2.67852
42.2	142.3	1	2.41667	2.11178	2.81806	2.42413	85.7176	84.1238	2.93906	2.6818
42.3	142.3	1	2.41667	2.11178	2.81806	2.42413	85.7176	84.1238	2.93906	2.6818
42.4	142.3	1	2.41667	2.11178	2.81806	2.42413	85.7176	84.1238	2.93906	2.6818
42.5	142.3	1	2.39833	2.09345	2.79611	2.40219	85.7176	84.1238	2.93906	2.6818
42.6	142.3	1	2.39833	2.09345	2.79611	2.40219	85.7176	84.1238	2.93672	2.67946
42.7	142.3	1	2.39833	2.09345	2.79611	2.40219	85.6735	84.0797	2.93672	2.67946
42.8	142.3	1	2.39833	2.09345	2.79611	2.40219	85.6735	84.0797	2.93672	2.67946
42.9	142.3	1	2.39833	2.09345	2.79611	2.40219	85.6735	84.0797	2.93672	2.67946
43	142.3	1	2.39833	2.09345	2.79611	2.40219	85.7382	84.1444	2.93672	2.67946
43.1	142.3	1	2.39833	2.09345	2.79611	2.40219	85.7382	84.1444	2.93672	2.67946
43.2	142.3	1	2.39833	2.09345	2.79611	2.40219	85.7382	84.1444	2.94062	2.68336
43.3	142.3	1	2.38333	2.07845	2.78361	2.38969	85.7382	84.1444	2.94062	2.68336
43.4	142.3	1	2.38333	2.07845	2.78361	2.38969	85.7382	84.1444	2.94	2.68274
43.5	142.3	1	2.38333	2.07845	2.78361	2.38969	85.7382	84.1444	2.94203	2.68477
43.6	142.3	1	2.37528	2.07039	2.77083	2.37691	85.7382	84.1444	2.935	2.67774
43.7	142.3	1	2.37528	2.07039	2.77083	2.37691	85.7382	84.1444	2.94547	2.68821
43.8	142.3	1	2.37528	2.07039	2.77083	2.37691	85.7382	84.1444	2.94547	2.68821
43.9	142.3	1	2.37528	2.07039	2.77083	2.37691	85.7382	84.1444	2.94547	2.68821
44	142.3	1	2.37528	2.07039	2.77083	2.37691	85.7118	84.1179	2.94547	2.68821
44.1	142.3	1	2.36028	2.05539	2.75667	2.36274	85.7118	84.1179	2.93531	2.67805
44.2	142.3	1	2.36028	2.05539	2.75667	2.36274	85.7412	84.1473	2.93531	2.67805
44.3	142.3	1	2.36028	2.05539	2.75667	2.36274	85.6118	84.0179	2.92391	2.66664
44.4	142.3	1	2.36028	2.05539	2.75667	2.36274	85.6912	84.0973	2.92391	2.66664
44.5	142.3	1	2.36083	2.05595	2.75222	2.3583	85.6912	84.0973	2.92391	2.66664
44.6	142.3	1	2.35889	2.05401	2.74528	2.35135	85.8	84.2061	2.92391	2.66664
44.7	142.3	1	2.35889	2.05401	2.74528	2.35135	85.7529	84.1591	2.92391	2.66664
44.8	142.3	1	2.35889	2.05401	2.74528	2.35135	85.7529	84.1591	2.92391	2.66664
44.9	142.3	1	2.34278	2.03789	2.73333	2.33941	85.7529	84.1591	2.92391	2.66664
45	142.3	1	2.34278	2.03789	2.73333	2.33941	85.7529	84.1591	2.92391	2.66664
45.1	142.3	1	2.34278	2.03789	2.73333	2.33941	85.7529	84.1591	2.93391	2.67664
45.2	142.3	1	2.34278	2.03789	2.73333	2.33941	85.7529	84.1591	2.93391	2.67664
45.3	142.3	1	2.34278	2.03789	2.73333	2.33941	85.7529	84.1591	2.93391	2.67664
45.4	142.3	1	2.34278	2.03789	2.73333	2.33941	85.7529	84.1591	2.93391	2.67664
45.5	142.3	1	2.34278	2.03789	2.73333	2.33941	85.7529	84.1591	2.92953	2.67227
45.6	142.3	1	2.34278	2.03789	2.73333	2.33941	85.7529	84.1591	2.91875	2.66149
45.7	142.3	1	2.34278	2.03789	2.73333	2.33941	85.7529	84.1591	2.91875	2.66149
45.8	142.3	1	2.35083	2.04595	2.74028	2.34635	85.8412	84.2473	2.91875	2.66149
45.9	142.3	1	2.34472	2.03984	2.73278	2.33885	85.8412	84.2473	2.91875	2.66149
46	142.3	1	2.33361	2.02873	2.71667	2.32274	85.8412	84.2473	2.91875	2.66149
46.1	142.3	1	2.33361	2.02873	2.71667	2.32274	85.8412	84.2473	2.91875	2.66149
46.2	142.3	1	2.33361	2.02873	2.71667	2.32274	85.85	84.2561	2.91875	2.66149
46.3	142.3	1	2.33361	2.02873	2.71667	2.32274	85.85	84.2561	2.91875	2.66149
46.4	142.3	1	2.33	2.02512	2.71611	2.32219	85.85	84.2561	2.91875	2.66149
46.5	142.3	1	2.33	2.02512	2.71611	2.32219	85.85	84.2561	2.93828	2.68102
46.6	142.3	1	2.33	2.02512	2.71611	2.32219	85.85	84.2561	2.93656	2.6793
46.7	142.3	1	2.32944	2.02456	2.71833	2.32441	85.85	84.2561	2.93656	2.6793
46.8	142.3	1	2.32944	2.02456	2.71833	2.32441	85.6882	84.0944	2.93656	2.6793
46.9	142.3	1	2.32944	2.02456	2.71833	2.32441	85.6882	84.0944	2.92078	2.66352
47	142.3	1	2.32944	2.02456	2.71833	2.32441	86.1029	84.5091	2.92953	2.67227
47.1	142.3	1	2.32944	2.02456	2.71833	2.32441	86.1029	84.5091	2.92953	2.67227
47.2	142.3	1	2.31972	2.01484	2.70861	2.31469	86.1059	84.512	2.92437	2.66711
47.3	142.3	1	2.31972	2.01484	2.70861	2.31469	86.1059	84.512	2.92437	2.66711
47.4	142.3	1	2.31972	2.01484	2.70861	2.31469	86.1059	84.512	2.92437	2.66711
47.5	142.3	1	2.33861	2.03373	2.71472	2.3208	86.1059	84.512	2.92578	2.66852
47.6	142.3	1	2.33861	2.03373	2.71472	2.3208	86.1059	84.512	2.90844	2.65118
47.7	142.3	1	2.33861	2.03373	2.71472	2.3208	86.3853	84.7914	2.94156	2.6843
47.8	142.3	1	2.33861	2.03373	2.71472	2.3208	86.3853	84.7914	2.94156	2.6843
47.9	142.3	1	2.33861	2.03373	2.71472	2.3208	86.3853	84.7914	2.94156	2.6843
48	142.3	1	2.31917	2.01428	2.69583	2.30191	86.3853	84.7914	2.93797	2.68071
48.1	142.3	1	2.32472	2.01984	2.69194	2.29802	86.3853	84.7914	2.93422	2.67696
48.2	142.3	1	2.32472	2.01984	2.69194	2.29802	86.3853	84.7914	2.93891	2.68164
48.3	142.3	1	2.32472	2.01984	2.69194	2.29802	86.3853	84.7914	2.93891	2.68164
48.4	142.3	1	2.31333	2.00845	2.67806	2.28413	86.3853	84.7914	2.93891	2.68164
48.5	142.3	1	2.31333	2.00845	2.67806	2.28413	86.3853	84.7914	2.93891	2.68164
48.6	142.3	1	2.31333	2.00845	2.67806	2.28413	86.3853	84.7914	2.93891	2.68164
48.7	142.3	1	2.31333	2.00845	2.67806	2.28413	86.3971	84.8032	2.93891	2.68164
48.8	142.3	1	2.31333	2.00845	2.67806	2.28413	86.55	84.9561	2.93891	2.68164
48.9	142.3	1	2.32028	2.01539	2.68194	2.28802	86.55	84.9561	2.93891	2.68164
49	142.3	1	2.32028	2.01539	2.68194	2.28802	86.55	84.9561	2.94031	2.68305
49.1	142.3	1	2.32028	2.01539	2.68194	2.28802	86.7382	85.1444	2.94031	2.68305
49.2	142.3	1	2.32028	2.01539	2.68194	2.28802	86.7382	85.1444	2.93484	2.67758
49.3	142.3	1	2.32028	2.01539	2.68194	2.28802	86.7382	85.1444	2.92	2.66274
49.4	142.3	1	2.32028	2.01539	2.68194	2.28802	86.7382	85.1444	2.90656	2.6493
49.5	142.3	1	2.30056	1.99567	2.65917	2.26524	86.5941	85.0003	2.90656	2.6493
49.6	142.3	1	2.305	2.00012	2.6775	2.28357	86.5941	85.0003	2.90656	2.6493
49.7	142.3	1	2.305	2.00012	2.6775	2.28357	86.5941	85.0003	2.90656	2.6493
49.8	142.3	1	2.305	2.00012	2.6775	2.28357	86.4588	84.865	2.90656	2.6493
49.9	142.3	1	2.305	2.00012	2.6775	2.28357	86.3971	84.8032	2.90656	2.6493
50	142.3	1	2.305	2.00012	2.6775	2.28357	86.3971	84.8032	2.90656	2.6493
50.1	142.3	1	2.305	2.00012	2.6775	2.28357	86.3971	84.8032	2.89984	2.64258
50.2	142.3	1	2.29639	1.99151	2.67167	2.27774	86.3971	84.8032	2.89984	2.64258
50.3	142.3	1	2.29639	1.99151	2.67167	2.27774	86.3971	84.8032	2.89984	2.64258
50.4	142.3	1	2.28667	1.98178	2.66028	2.26635	86.4294	84.8355	2.90609	2.64883
50.5	142.3	1	2.28667	1.98178	2.66028	2.26635	86.4294	84.8355	2.90609	2.64883
50.6	142.3	1	2.28667	1.98178	2.66028	2.26635	86.5559	84.962	2.87375	2.61649
50.7	142.3	1	2.27444	1.96956	2.645	2.25107	86.5441	84.9503	2.87719	2.61993
50.8	142.3	1	2.27778	1.97289	2.65444	2.26052	86.5441	84.9503	2.87719	2.61993
50.9	142.3	1	2.27778	1.97289	2.65444	2.26052	86.4353	84.8414	2.87719	2.61993
51	142.3	1	2.26139	1.95651	2.62917	2.23524	86.4353	84.8414	2.87719	2.61993
51.1	142.3	1	2.25361	1.94873	2.62861	2.23469	86.4353	84.8414	2.86359	2.60633
51.2	142.3	1	2.25361	1.94873	2.62861	2.23469	86.2853	84.6914	2.87219	2.61493
51.3	142.3	1	2.26333	1.95845	2.63889	2.24496	85.9941	84.4003	2.87875	2.62149
51.4	142.3	1	2.26333	1.95845	2.63889	2.24496	85.9941	84.4003	2.87875	2.62149
51.5	142.3	1	2.26333	1.95845	2.63889	2.24496	86.1735	84.5797	2.87875	2.62149
51.6	142.3	1	2.26944	1.96456	2.65	2.25607	86.1735	84.5797	2.86031	2.60305
51.7	142.3	1	2.26944	1.96456	2.65	2.25607	86.1735	84.5797	2.86031	2.60305
51.8	142.3	1	2.26944	1.96456	2.65	2.25607	86.1735	84.5797	2.86031	2.60305
51.9	142.3	1	2.26944	1.96456	2.65	2.25607	86.1735	84.5797	2.86031	2.60305
52	142.3	1	2.26944	1.96456	2.65	2.25607	86.1735	84.5797	2.86094	2.60368
52.1	142.3	1	2.26944	1.96456	2.65	2.25607	86.1618	84.5679	2.86094	2.60368
52.2	142.3	1	2.26944	1.96456	2.65	2.25607	86.1618	84.5679	2.86969	2.61243
52.3	142.3	1	2.2625	1.95762	2.63917	2.24524	86.1618	84.5679	2.85875	2.60149
52.4	142.3	1	2.2625	1.95762	2.63917	2.24524	86.1618	84.5679	2.875	2.61774
52.5	142.3	1	2.2625	1.95762	2.63917	2.24524	86.4118	84.8179	2.875	2.61774
52.6	142.3	1	2.25583	1.95095	2.63167	2.23774	86.4118	84.8179	2.875	2.61774
52.7	142.3	1	2.25583	1.95095	2.63167	2.23774	86.2	84.6061	2.85344	2.59618
52.8	142.3	1	2.25583	1.95095	2.63167	2.23774	86.2	84.6061	2.85344	2.59618
52.9	142.3	1	2.25833	1.95345	2.63056	2.23663	86.2	84.6061	2.85344	2.59618
53	142.3	1	2.25833	1.95345	2.63056	2.23663	86.2	84.6061	2.85344	2.59618
53.1	142.3	1	2.25833	1.95345	2.63056	2.23663	86.3059	84.712	2.85859	2.60133
53.2	142.3	1	2.25833	1.95345	2.63056	2.23663	86.3059	84.712	2.85859	2.60133
53.3	142.3	1	2.25833	1.95345	2.63056	2.23663	86.3059	84.712	2.85859	2.60133
53.4	142.3	1	2.25833	1.95345	2.63056	2.23663	86.3059	84.712	2.84703	2.58977
53.5	142.3	1	2.25833	1.95345	2.63056	2.23663	86.3059	84.712	2.84703	2.58977
53.6	142.3	1	2.25833	1.95345	2.63056	2.23663	86.3059	84.712	2.82547	2.56821
53.7	142.3	1	2.25833	1.95345	2.63056	2.23663	86.3059	84.712	2.84719	2.58993
53.8	142.3	1	2.25833	1.95345	2.63056	2.23663	86.4794	84.8855	2.84719	2.58993
53.9	142.3	1	2.25833	1.95345	2.63056	2.23663	86.4794	84.8855	2.84719	2.58993
54	142.3	1	2.25833	1.95345	2.63056	2.23663	86.4794	84.8855	2.84719	2.58993
54.1	142.3	1	2.22972	1.92484	2.58833	2.19441	86.4794	84.8855	2.83906	2.5818
54.2	142.3	1	2.22972	1.92484	2.58833	2.19441	86.4794	84.8855	2.83906	2.5818
54.3	142.3	1	2.22972	1.92484	2.58833	2.19441	86.4794	84.8855	2.82922	2.57196
54.4	142.3	1	2.22972	1.92484	2.58833	2.19441	86.4794	84.8855	2.82422	2.56696
54.5	142.3	1	2.23417	1.92928	2.59389	2.19996	86.4794	84.8855	2.82422	2.56696
54.6	142.3	1	2.23417	1.92928	2.59389	2.19996	86.4794	84.8855	2.80063	2.54336
54.7	142.3	1	2.23417	1.92928	2.59389	2.19996	86.3382	84.7444	2.79672	2.53946
54.8	142.3	1	2.22056	1.91567	2.57333	2.17941	86.3382	84.7444	2.79656	2.5393
54.9	142.3	1	2.22056	1.91567	2.57333	2.17941	86.3382	84.7444	2.79656	2.5393
55	142.3	1	2.22056	1.91567	2.57333	2.17941	86.3382	84.7444	2.78406	2.5268
55.1	142.3	1	2.22056	1.91567	2.57333	2.17941	86.5971	85.0032	2.78406	2.5268
55.2	142.3	1	2.22056	1.91567	2.57333	2.17941	86.5971	85.0032	2.78406	2.5268
55.3	142.3	1	2.22056	1.91567	2.57333	2.17941	86.5971	85.0032	2.77797	2.52071
55.4	142.3	1	2.22056	1.91567	2.57333	2.17941	86.5971	85.0032	2.77797	2.52071
55.5	142.3	1	2.22056	1.91567	2.57333	2.17941	86.5971	85.0032	2.77797	2.52071
55.6	142.3	1	2.22056	1.91567	2.57333	2.17941	86.5971	85.0032	2.77797	2.52071
55.7	142.3	1	2.22056	1.91567	2.57333	2.17941	86.5971	85.0032	2.77797	2.52071
55.8	142.3	1	2.22056	1.91567	2.57333	2.17941	86.5971	85.0032	2.77797	2.52071
55.9	142.3	1	2.22056	1.91567	2.57333	2.17941	86.5971	85.0032	2.77531	2.51805
56	142.3	1	2.22222	1.91734	2.57333	2.17941	86.5971	85.0032	2.77438	2.51711
56.1	142.3	1	2.22222	1.91734	2.57333	2.17941	86.5971	85.0032	2.78094	2.52368
56.2	142.3	1	2.22222	1.91734	2.57333	2.17941	86.5971	85.0032	2.78094	2.52368
56.3	142.3	1	2.22222	1.91734	2.57333	2.17941	86.5971	85.0032	2.79188	2.53461
56.4	142.3	1	2.22222	1.91734	2.57333	2.17941	86.5971	85.0032	2.7775	2.52024
56.5	142.3	1	2.23417	1.92928	2.5875	2.19357	86.5971	85.0032	2.79734	2.54008
56.6	142.3	1	2.23417	1.92928	2.5875	2.19357	86.5971	85.0032	2.79734	2.54008
56.7	142.3	1	2.23417	1.92928	2.5875	2.19357	86.5971	85.0032	2.79734	2.54008
56.8	142.3	1	2.23417	1.92928	2.5875	2.19357	86.5971	85.0032	2.78281	2.52555
56.9	142.3	1	2.21917	1.91428	2.56861	2.17469	86.4412	84.8473	2.78281	2.52555
57	142.3	1	2.20806	1.90317	2.555	2.16107	86.4412	84.8473	2.78281	2.52555
57.1	142.3	1	2.20806	1.90317	2.555	2.16107	86.6529	85.0591	2.78922	2.53196
57.2	142.3	1	2.20806	1.90317	2.555	2.16107	86.4294	84.8355	2.78922	2.53196
57.3	142.3	1	2.20583	1.90095	2.55333	2.15941	86.4294	84.8355	2.78922	2.53196
57.4	142.3	1	2.20583	1.90095	2.55333	2.15941	86.4294	84.8355	2.78922	2.53196
57.5	142.3	1	2.20583	1.90095	2.55333	2.15941	86.4294	84.8355	2.78922	2.53196
57.6	142.3	1	2.20583	1.90095	2.55333	2.15941	86.4294	84.8355	2.78125	2.52399
57.7	142.3	1	2.21167	1.90678	2.55528	2.16135	86.4294	84.8355	2.78125	2.52399
57.8	142.3	1	2.21167	1.90678	2.55528	2.16135	86.7882	85.1944	2.78125	2.52399
57.9	142.3	1	2.21167	1.90678	2.55528	2.16135	86.4971	84.9032	2.78125	2.52399
58	142.3	1	2.21167	1.90678	2.55528	2.16135	86.4971	84.9032	2.78125	2.52399
58.1	142.3	1	2.21167	1.90678	2.55528	2.16135	86.4647	84.8708	2.78125	2.52399
58.2	142.3	1	2.20333	1.89845	2.54861	2.15469	86.4647	84.8708	2.78125	2.52399
58.3	142.3	1	2.20333	1.89845	2.54861	2.15469	86.4676	84.8738	2.78125	2.52399
58.4	142.3	1	2.20333	1.89845	2.54861	2.15469	86.2824	84.6885	2.78125	2.52399
58.5	142.3	1	2.18833	1.88345	2.52944	2.13552	86.3382	84.7444	2.79438	2.53711
58.6	142.3	1	2.18833	1.88345	2.52944	2.13552	86.3382	84.7444	2.79438	2.53711
58.7	142.3	1	2.19444	1.88956	2.53861	2.14469	86.3382	84.7444	2.78672	2.52946
58.8	142.3	1	2.18778	1.88289	2.53861	2.14469	86.3382	84.7444	2.78672	2.52946
58.9	142.3	1	2.18778	1.88289	2.53861	2.14469	86.3382	84.7444	2.78672	2.52946
59	142.3	1	2.17528	1.87039	2.53167	2.13774	86.3382	84.7444	2.78719	2.52993
59.1	142.3	1	2.17528	1.87039	2.53167	2.13774	86.3588	84.765	2.79172	2.53446
59.2	142.3	1	2.17528	1.87039	2.53167	2.13774	86.3588	84.765	2.79172	2.53446
59.3	142.3	1	2.18583	1.88095	2.5375	2.14357	86.3588	84.765	2.79172	2.53446
59.4	142.3	1	2.18583	1.88095	2.5375	2.14357	86.3588	84.765	2.79172	2.53446
59.5	142.3	1	2.18583	1.88095	2.5375	2.14357	86.3588	84.765	2.79172	2.53446
59.6	142.3	1	2.185	1.88012	2.53556	2.14163	86.3588	84.765	2.79172	2.53446
59.7	142.3	1	2.185	1.88012	2.53556	2.14163	86.3588	84.765	2.78578	2.52852
59.8	142.3	1	2.185	1.88012	2.53556	2.14163	86.3588	84.765	2.77359	2.51633
59.9	142.3	1	2.185	1.88012	2.53556	2.14163	86.3588	84.765	2.77359	2.51633
60	142.3	1	2.185	1.88012	2.53556	2.14163	86.3588	84.765	2.77359	2.51633
60.1	142.3	1	2.185	1.88012	2.53556	2.14163	86.0647	84.4708	2.77359	2.51633
60.2	142.3	1	2.185	1.88012	2.53556	2.14163	86.0647	84.4708	2.77359	2.51633
60.3	142.3	1	2.185	1.88012	2.53556	2.14163	86.4647	84.8708	2.77359	2.51633
60.4	142.3	1	2.185	1.88012	2.53556	2.14163	86.4647	84.8708	2.77359	2.51633
60.5	142.3	1	2.185	1.88012	2.53556	2.14163	86.4647	84.8708	2.77359	2.51633
60.6	142.3	1	2.17917	1.87428	2.525	2.13107	86.4647	84.8708	2.77359	2.51633
60.7	142.3	1	2.17917	1.87428	2.525	2.13107	86	84.4061	2.77359	2.51633
60.8	142.3	1	2.17917	1.87428	2.525	2.13107	86	84.4061	2.77359	2.51633
60.9	142.3	1	2.16556	1.86067	2.51306	2.11913	86.4353	84.8414	2.77859	2.52133
61	142.3	1	2.16556	1.86067	2.51306	2.11913	86.4353	84.8414	2.77859	2.52133
61.1	142.3	1	2.16556	1.86067	2.51306	2.11913	86.3382	84.7444	2.77859	2.52133
61.2	142.3	1	2.16556	1.86067	2.51306	2.11913	86.4853	84.8914	2.77859	2.52133
61.3	142.3	1	2.16556	1.86067	2.51306	2.11913	86.4853	84.8914	2.77859	2.52133
61.4	142.3	1	2.16556	1.86067	2.51306	2.11913	86.4853	84.8914	2.77859	2.52133
61.5	142.3	1	2.16556	1.86067	2.51306	2.11913	86.1647	84.5708	2.77859	2.52133
61.6	142.3	1	2.16556	1.86067	2.51306	2.11913	86.1647	84.5708	2.77859	2.52133
61.7	142.3	1	2.17944	1.87456	2.54111	2.14719	86.1647	84.5708	2.77859	2.52133
61.8	142.3	1	2.17944	1.87456	2.54111	2.14719	86.1647	84.5708	2.77859	2.52133
61.9	142.3	1	2.17944	1.87456	2.54111	2.14719	86.1647	84.5708	2.77859	2.52133
62	142.3	1	2.17944	1.87456	2.54111	2.14719	86.1647	84.5708	2.77859	2.52133
62.1	142.3	1	2.17361	1.86873	2.53556	2.14163	86.1647	84.5708	2.77859	2.52133
62.2	142.3	1	2.17361	1.86873	2.53556	2.14163	86.1647	84.5708	2.77859	2.52133
62.3	142.3	1	2.17361	1.86873	2.53556	2.14163	86.1647	84.5708	2.77859	2.52133
62.4	142.3	1	2.17361	1.86873	2.53556	2.14163	86.1647	84.5708	2.77859	2.52133
62.5	142.3	1	2.17361	1.86873	2.53556	2.14163	86.1647	84.5708	2.76594	2.50868
62.6	142.3	1	2.195	1.89012	2.55306	2.15913	86.4118	84.8179	2.76594	2.50868
62.7	142.3	1	2.195	1.89012	2.55306	2.15913	86.4118	84.8179	2.76594	2.50868
62.8	142.3	1	2.195	1.89012	2.55306	2.15913	86.4118	84.8179	2.76594	2.50868
62.9	142.3	1	2.195	1.89012	2.55306	2.15913	86.4118	84.8179	2.76594	2.50868
63	142.3	1	2.195	1.89012	2.55306	2.15913	86.4118	84.8179	2.76594	2.50868
63.1	142.3	1	2.195	1.89012	2.55306	2.15913	86.3294	84.7355	2.76594	2.50868
63.2	142.3	1	2.195	1.89012	2.55306	2.15913	86.3294	84.7355	2.76594	2.50868
63.3	142.3	1	2.195	1.89012	2.55306	2.15913	86.3294	84.7355	2.76594	2.50868
63.4	142.3	1	2.195	1.89012	2.55306	2.15913	86	84.4061	2.76594	2.50868
63.5	142.3	1	2.195	1.89012	2.55306	2.15913	86	84.4061	2.76594	2.50868
63.6	142.3	1	2.17944	1.87456	2.54306	2.14913	86	84.4061	2.76594	2.50868
63.7	142.3	1	2.17944	1.87456	2.54306	2.14913	86	84.4061	2.76594	2.50868
63.8	142.3	1	2.17833	1.87345	2.54361	2.14969	86	84.4061	2.76594	2.50868
63.9	142.3	1	2.17833	1.87345	2.54361	2.14969	86	84.4061	2.76594	2.50868
64	142.3	1	2.17833	1.87345	2.54361	2.14969	86	84.4061	2.76594	2.50868
64.1	142.3	1	2.17833	1.87345	2.54361	2.14969	86	84.4061	2.76594	2.50868
64.2	142.3	1	2.17833	1.87345	2.54361	2.14969	86	84.4061	2.76594	2.50868
64.3	142.3	1	2.17833	1.87345	2.54361	2.14969	86.0412	84.4473	2.76594	2.50868
64.4	142.3	1	2.17833	1.87345	2.54361	2.14969	86.0412	84.4473	2.76594	2.50868
64.5	142.3	1	2.17833	1.87345	2.54361	2.14969	86.0412	84.4473	2.76594	2.50868
64.6	142.3	1	2.18917	1.88428	2.55139	2.15746	86.0412	84.4473	2.76594	2.50868
64.7	142.3	1	2.17472	1.86984	2.54111	2.14719	86.0412	84.4473	2.76594	2.50868
64.8	142.3	1	2.17472	1.86984	2.54111	2.14719	86.15	84.5561	2.76594	2.50868
64.9	142.3	1	2.17472	1.86984	2.54111	2.14719	85.8706	84.2767	2.76594	2.50868
65	142.3	1	2.17472	1.86984	2.54111	2.14719	85.8706	84.2767	2.76594	2.50868
65.1	142.3	1	2.17472	1.86984	2.54111	2.14719	85.8706	84.2767	2.76594	2.50868
65.2	142.3	1	2.17472	1.86984	2.54111	2.14719	85.8706	84.2767	2.76594	2.50868
65.3	142.3	1	2.17472	1.86984	2.54111	2.14719	85.8706	84.2767	2.76594	2.50868
65.4	142.3	1	2.18194	1.87706	2.55361	2.15969	85.8706	84.2767	2.76594	2.50868
65.5	142.3	1	2.18194	1.87706	2.55361	2.15969	85.8706	84.2767	2.76594	2.50868
65.6	142.3	1	2.18194	1.87706	2.55361	2.15969	85.8706	84.2767	2.76594	2.50868
65.7	142.3	1	2.18194	1.87706	2.55361	2.15969	85.8706	84.2767	2.76594	2.50868
65.8	142.3	1	2.18194	1.87706	2.55361	2.15969	85.8706	84.2767	2.76594	2.50868
65.9	142.3	1	2.18194	1.87706	2.55361	2.15969	86.0088	84.415	2.76594	2.50868
66	142.3	1	2.18194	1.87706	2.55361	2.15969	86.0088	84.415	2.76875	2.51149
66.1	142.3	1	2.18194	1.87706	2.55361	2.15969	86.0088	84.415	2.76875	2.51149
66.2	142.3	1	2.18194	1.87706	2.55361	2.15969	86.0088	84.415	2.76875	2.51149
66.3	142.3	1	2.18194	1.87706	2.55361	2.15969	86.0088	84.415	2.76875	2.51149
66.4	142.3	1	2.18194	1.87706	2.55361	2.15969	86.0088	84.415	2.76875	2.51149
66.5	142.3	1	2.18194	1.87706	2.55361	2.15969	86.0088	84.415	2.76875	2.51149
66.6	142.3	1	2.18194	1.87706	2.55361	2.15969	86.0088	84.415	2.76875	2.51149
66.7	142.3	1	2.18194	1.87706	2.55361	2.15969	85.5618	83.9679	2.75609	2.49883
66.8	142.3	1	2.18194	1.87706	2.55361	2.15969	85.5618	83.9679	2.75609	2.49883
66.9	142.3	1	2.18194	1.87706	2.55361	2.15969	85.5618	83.9679	2.75609	2.49883
67	142.3	1	2.18194	1.87706	2.55361	2.15969	85.5618	83.9679	2.75609	2.49883
67.1	142.3	1	2.18194	1.87706	2.55361	2.15969	85.5618	83.9679	2.75609	2.49883
67.2	142.3	1	2.18194	1.87706	2.55361	2.15969	85.5618	83.9679	2.75609	2.49883
67.3	142.3	1	2.18194	1.87706	2.55361	2.15969	85.5618	83.9679	2.75609	2.49883
67.4	142.3	1	2.18194	1.87706	2.55361	2.15969	85.5618	83.9679	2.75609	2.49883
67.5	142.3	1	2.18194	1.87706	2.55361	2.15969	85.5618	83.9679	2.75609	2.49883
67.6	142.3	1	2.18194	1.87706	2.55361	2.15969	85.5618	83.9679	2.75609	2.49883
67.7	142.3	1	2.18528	1.88039	2.54861	2.15469	85.5618	83.9679	2.75609	2.49883
67.8	142.3	1	2.18528	1.88039	2.54861	2.15469	85.9353	84.3414	2.75609	2.49883
67.9	142.3	1	2.18528	1.88039	2.54861	2.15469	85.9353	84.3414	2.76469	2.50743
68	142.3	1	2.18528	1.88039	2.54861	2.15469	85.9353	84.3414	2.76469	2.50743
68.1	142.3	1	2.18528	1.88039	2.54861	2.15469	85.9353	84.3414	2.76469	2.50743
68.2	142.3	1	2.18528	1.88039	2.54861	2.15469	85.9353	84.3414	2.76469	2.50743
68.3	142.3	1	2.18528	1.88039	2.54861	2.15469	85.9353	84.3414	2.76469	2.50743
68.4	142.3	1	2.18528	1.88039	2.54861	2.15469	85.9353	84.3414	2.76469	2.50743
68.5	142.3	1	2.18528	1.88039	2.54861	2.15469	85.9353	84.3414	2.76469	2.50743
68.6	142.3	1	2.18528	1.88039	2.54861	2.15469	85.9353	84.3414	2.76469	2.50743
68.7	142.3	1	2.16694	1.86206	2.53444	2.14052	85.9353	84.3414	2.76469	2.50743
68.8	142.3	1	2.16694	1.86206	2.53444	2.14052	85.9353	84.3414	2.76469	2.50743
68.9	142.3	1	2.16694	1.86206	2.53444	2.14052	85.9353	84.3414	2.76469	2.50743
69	142.3	1	2.16694	1.86206	2.53444	2.14052	85.9353	84.3414	2.76469	2.50743
38	142.4	1	2.45778	2.15289	2.86556	2.47163	85.75	84.1561	2.98281	2.72555
38.1	142.4	1	2.45778	2.15289	2.86556	2.47163	85.75	84.1561	2.98188	2.72461
38.2	142.4	1	2.45778	2.15289	2.86556	2.47163	85.75	84.1561	2.98188	2.72461
38.3	142.4	1	2.45778	2.15289	2.86556	2.47163	85.85	84.2561	2.98188	2.72461
38.4	142.4	1	2.45778	2.15289	2.86556	2.47163	85.85	84.2561	2.98188	2.72461
38.5	142.4	1	2.45778	2.15289	2.86556	2.47163	85.85	84.2561	2.98188	2.72461
38.6	142.4	1	2.45778	2.15289	2.86556	2.47163	85.85	84.2561	2.98188	2.72461
38.7	142.4	1	2.45778	2.15289	2.86556	2.47163	85.85	84.2561	2.98188	2.72461
38.8	142.4	1	2.45778	2.15289	2.86556	2.47163	85.85	84.2561	2.99172	2.73446
38.9	142.4	1	2.45778	2.15289	2.86556	2.47163	85.85	84.2561	2.99172	2.73446
39	142.4	1	2.45778	2.15289	2.86556	2.47163	85.85	84.2561	2.99172	2.73446
39.1	142.4	1	2.45778	2.15289	2.86556	2.47163	85.7794	84.1855	2.99172	2.73446
39.2	142.4	1	2.44556	2.14067	2.84722	2.4533	85.7794	84.1855	2.99172	2.73446
39.3	142.4	1	2.39694	2.09206	2.80056	2.40663	85.9324	84.3385	2.99172	2.73446
39.4	142.4	1	2.39694	2.09206	2.80056	2.40663	85.9324	84.3385	2.99172	2.73446
39.5	142.4	1	2.39694	2.09206	2.80056	2.40663	85.9324	84.3385	2.99172	2.73446
39.6	142.4	1	2.39694	2.09206	2.80056	2.40663	85.9324	84.3385	2.99172	2.73446
39.7	142.4	1	2.39694	2.09206	2.80056	2.40663	85.9324	84.3385	2.99172	2.73446
39.8	142.4	1	2.39694	2.09206	2.80056	2.40663	85.9324	84.3385	2.99172	2.73446
39.9	142.4	1	2.39694	2.09206	2.80056	2.40663	85.9324	84.3385	2.99172	2.73446
40	142.4	1	2.39694	2.09206	2.80056	2.40663	85.9324	84.3385	2.99172	2.73446
40.1	142.4	1	2.39694	2.09206	2.80056	2.40663	85.9324	84.3385	2.96922	2.71196
40.2	142.4	1	2.39694	2.09206	2.80056	2.40663	85.9324	84.3385	2.98094	2.72368
40.3	142.4	1	2.39694	2.09206	2.80056	2.40663	85.9324	84.3385	2.98094	2.72368
40.4	142.4	1	2.39694	2.09206	2.80056	2.40663	85.9324	84.3385	2.96531	2.70805
40.5	142.4	1	2.39694	2.09206	2.80056	2.40663	85.9324	84.3385	2.96531	2.70805
40.6	142.4	1	2.39694	2.09206	2.80056	2.40663	85.9324	84.3385	2.96531	2.70805
40.7	142.4	1	2.39694	2.09206	2.80056	2.40663	85.9324	84.3385	2.96531	2.70805
40.8	142.4	1	2.39694	2.09206	2.80056	2.40663	85.9324	84.3385	2.96531	2.70805
40.9	142.4	1	2.39694	2.09206	2.80056	2.40663	85.9324	84.3385	2.96	2.70274
41	142.4	1	2.39694	2.09206	2.80056	2.40663	85.9324	84.3385	2.96	2.70274
41.1	142.4	1	2.41667	2.11178	2.81806	2.42413	85.5471	83.9532	2.96172	2.70446
41.2	142.4	1	2.41667	2.11178	2.81806	2.42413	85.5471	83.9532	2.96172	2.70446
41.3	142.4	1	2.41667	2.11178	2.81806	2.42413	85.5471	83.9532	2.96172	2.70446
41.4	142.4	1	2.41667	2.11178	2.81806	2.42413	85.5471	83.9532	2.95953	2.70227
41.5	142.4	1	2.41667	2.11178	2.81806	2.42413	85.5471	83.9532	2.95953	2.70227
41.6	142.4	1	2.41667	2.11178	2.81806	2.42413	85.5471	83.9532	2.94313	2.68586
41.7	142.4	1	2.41667	2.11178	2.81806	2.42413	85.5471	83.9532	2.94313	2.68586
41.8	142.4	1	2.41667	2.11178	2.81806	2.42413	85.5471	83.9532	2.94313	2.68586
41.9	142.4	1	2.41667	2.11178	2.81806	2.42413	85.5471	83.9532	2.94937	2.69211
42	142.4	1	2.41667	2.11178	2.81806	2.42413	85.7176	84.1238	2.94937	2.69211
42.1	142.4	1	2.41667	2.11178	2.81806	2.42413	85.7176	84.1238	2.93578	2.67852
42.2	142.4	1	2.41667	2.11178	2.81806	2.42413	85.7176	84.1238	2.93578	2.67852
42.3	142.4	1	2.41667	2.11178	2.81806	2.42413	85.7176	84.1238	2.93906	2.6818
42.4	142.4	1	2.41667	2.11178	2.81806	2.42413	85.7176	84.1238	2.93906	2.6818
42.5	142.4	1	2.39833	2.09345	2.79611	2.40219	85.7176	84.1238	2.93906	2.6818
42.6	142.4	1	2.39833	2.09345	2.79611	2.40219	85.7176	84.1238	2.93672	2.67946
42.7	142.4	1	2.39833	2.09345	2.79611	2.40219	85.6735	84.0797	2.93672	2.67946
42.8	142.4	1	2.39833	2.09345	2.79611	2.40219	85.6735	84.0797	2.93672	2.67946
42.9	142.4	1	2.39833	2.09345	2.79611	2.40219	85.6735	84.0797	2.93672	2.67946
43	142.4	1	2.39833	2.09345	2.79611	2.40219	85.7382	84.1444	2.93672	2.67946
43.1	142.4	1	2.39833	2.09345	2.79611	2.40219	85.7382	84.1444	2.93672	2.67946
43.2	142.4	1	2.39833	2.09345	2.79611	2.40219	85.7382	84.1444	2.94062	2.68336
43.3	142.4	1	2.38333	2.07845	2.78361	2.38969	85.7382	84.1444	2.94062	2.68336
43.4	142.4	1	2.38333	2.07845	2.78361	2.38969	85.7382	84.1444	2.94062	2.68336
43.5	142.4	1	2.38333	2.07845	2.78361	2.38969	85.7382	84.1444	2.94203	2.68477
43.6	142.4	1	2.37528	2.07039	2.77083	2.37691	85.7382	84.1444	2.935	2.67774
43.7	142.4	1	2.37528	2.07039	2.77083	2.37691	85.7382	84.1444	2.94547	2.68821
43.8	142.4	1	2.37528	2.07039	2.77083	2.37691	85.7382	84.1444	2.94547	2.68821
43.9	142.4	1	2.37528	2.07039	2.77083	2.37691	85.7382	84.1444	2.94547	2.68821
44	142.4	1	2.37528	2.07039	2.77083	2.37691	85.7118	84.1179	2.94547	2.68821
44.1	142.4	1	2.37528	2.07039	2.77083	2.37691	85.7118	84.1179	2.94547	2.68821
44.2	142.4	1	2.36028	2.05539	2.75667	2.36274	85.7412	84.1473	2.93531	2.67805
44.3	142.4	1	2.36028	2.05539	2.75667	2.36274	85.7412	84.1473	2.92391	2.66664
44.4	142.4	1	2.36028	2.05539	2.75667	2.36274	85.6912	84.0973	2.92391	2.66664
44.5	142.4	1	2.36083	2.05595	2.75222	2.3583	85.6912	84.0973	2.92391	2.66664
44.6	142.4	1	2.35889	2.05401	2.74528	2.35135	85.8	84.2061	2.92391	2.66664
44.7	142.4	1	2.35889	2.05401	2.74528	2.35135	85.7529	84.1591	2.92391	2.66664
44.8	142.4	1	2.35889	2.05401	2.74528	2.35135	85.7529	84.1591	2.92391	2.66664
44.9	142.4	1	2.34278	2.03789	2.73333	2.33941	85.7529	84.1591	2.92391	2.66664
45	142.4	1	2.34278	2.03789	2.73333	2.33941	85.7529	84.1591	2.92391	2.66664
45.1	142.4	1	2.34278	2.03789	2.73333	2.33941	85.7529	84.1591	2.93391	2.67664
45.2	142.4	1	2.34278	2.03789	2.73333	2.33941	85.7529	84.1591	2.93391	2.67664
45.3	142.4	1	2.34278	2.03789	2.73333	2.33941	85.7529	84.1591	2.93391	2.67664
45.4	142.4	1	2.34278	2.03789	2.73333	2.33941	85.7529	84.1591	2.93391	2.67664
45.5	142.4	1	2.34278	2.03789	2.73333	2.33941	85.7529	84.1591	2.92953	2.67227
45.6	142.4	1	2.34278	2.03789	2.73333	2.33941	85.7529	84.1591	2.91875	2.66149
45.7	142.4	1	2.34278	2.03789	2.73333	2.33941	85.7529	84.1591	2.91875	2.66149
45.8	142.4	1	2.35083	2.04595	2.74028	2.34635	85.8412	84.2473	2.91875	2.66149
45.9	142.4	1	2.34472	2.03984	2.73278	2.33885	85.8412	84.2473	2.91875	2.66149
46	142.4	1	2.33361	2.02873	2.71667	2.32274	85.8412	84.2473	2.91875	2.66149
46.1	142.4	1	2.33361	2.02873	2.71667	2.32274	85.8412	84.2473	2.91875	2.66149
46.2	142.4	1	2.33361	2.02873	2.71667	2.32274	85.85	84.2561	2.91875	2.66149
46.3	142.4	1	2.33361	2.02873	2.71667	2.32274	85.85	84.2561	2.91875	2.66149
46.4	142.4	1	2.33	2.02512	2.71611	2.32219	85.85	84.2561	2.91875	2.66149
46.5	142.4	1	2.33	2.02512	2.71611	2.32219	85.85	84.2561	2.93828	2.68102
46.6	142.4	1	2.33	2.02512	2.71611	2.32219	85.85	84.2561	2.93656	2.6793
46.7	142.4	1	2.32944	2.02456	2.71833	2.32441	85.85	84.2561	2.93656	2.6793
46.8	142.4	1	2.32944	2.02456	2.71833	2.32441	85.6882	84.0944	2.93656	2.6793
46.9	142.4	1	2.32944	2.02456	2.71833	2.32441	85.6882	84.0944	2.92078	2.66352
47	142.4	1	2.32944	2.02456	2.71833	2.32441	86.1029	84.5091	2.92953	2.67227
47.1	142.4	1	2.32944	2.02456	2.71833	2.32441	86.1029	84.5091	2.92953	2.67227
47.2	142.4	1	2.31972	2.01484	2.70861	2.31469	86.1059	84.512	2.92437	2.66711
47.3	142.4	1	2.31972	2.01484	2.70861	2.31469	86.1059	84.512	2.92437	2.66711
47.4	142.4	1	2.31972	2.01484	2.70861	2.31469	86.1059	84.512	2.92437	2.66711
47.5	142.4	1	2.33861	2.03373	2.71472	2.3208	86.1059	84.512	2.92578	2.66852
47.6	142.4	1	2.33861	2.03373	2.71472	2.3208	86.1059	84.512	2.94156	2.6843
47.7	142.4	1	2.33861	2.03373	2.71472	2.3208	86.3853	84.7914	2.94156	2.6843
47.8	142.4	1	2.33861	2.03373	2.71472	2.3208	86.3853	84.7914	2.94156	2.6843
47.9	142.4	1	2.33861	2.03373	2.71472	2.3208	86.3853	84.7914	2.94156	2.6843
48	142.4	1	2.31917	2.01428	2.69583	2.30191	86.3853	84.7914	2.93797	2.68071
48.1	142.4	1	2.32472	2.01984	2.69194	2.29802	86.3853	84.7914	2.93422	2.67696
48.2	142.4	1	2.32472	2.01984	2.69194	2.29802	86.3853	84.7914	2.93422	2.67696
48.3	142.4	1	2.32472	2.01984	2.69194	2.29802	86.3853	84.7914	2.93891	2.68164
48.4	142.4	1	2.32472	2.01984	2.69194	2.29802	86.3853	84.7914	2.93891	2.68164
48.5	142.4	1	2.31333	2.00845	2.67806	2.28413	86.3853	84.7914	2.93891	2.68164
48.6	142.4	1	2.31333	2.00845	2.67806	2.28413	86.3971	84.8032	2.93891	2.68164
48.7	142.4	1	2.31333	2.00845	2.67806	2.28413	86.3971	84.8032	2.93891	2.68164
48.8	142.4	1	2.31333	2.00845	2.67806	2.28413	86.55	84.9561	2.93891	2.68164
48.9	142.4	1	2.32028	2.01539	2.68194	2.28802	86.55	84.9561	2.93891	2.68164
49	142.4	1	2.32028	2.01539	2.68194	2.28802	86.55	84.9561	2.94031	2.68305
49.1	142.4	1	2.32028	2.01539	2.68194	2.28802	86.7382	85.1444	2.94469	2.68743
49.2	142.4	1	2.32028	2.01539	2.68194	2.28802	86.7382	85.1444	2.92	2.66274
49.3	142.4	1	2.32028	2.01539	2.68194	2.28802	86.7382	85.1444	2.92	2.66274
49.4	142.4	1	2.32028	2.01539	2.68194	2.28802	86.7382	85.1444	2.92	2.66274
49.5	142.4	1	2.30056	1.99567	2.65917	2.26524	86.5941	85.0003	2.90656	2.6493
49.6	142.4	1	2.305	2.00012	2.6775	2.28357	86.5941	85.0003	2.90656	2.6493
49.7	142.4	1	2.305	2.00012	2.6775	2.28357	86.5941	85.0003	2.90656	2.6493
49.8	142.4	1	2.305	2.00012	2.6775	2.28357	86.4588	84.865	2.90656	2.6493
49.9	142.4	1	2.305	2.00012	2.6775	2.28357	86.3971	84.8032	2.90656	2.6493
50	142.4	1	2.305	2.00012	2.6775	2.28357	86.3971	84.8032	2.90656	2.6493
50.1	142.4	1	2.305	2.00012	2.6775	2.28357	86.3971	84.8032	2.89984	2.64258
50.2	142.4	1	2.29639	1.99151	2.67167	2.27774	86.3971	84.8032	2.89984	2.64258
50.3	142.4	1	2.29639	1.99151	2.67167	2.27774	86.3971	84.8032	2.89984	2.64258
50.4	142.4	1	2.28667	1.98178	2.66028	2.26635	86.4294	84.8355	2.90609	2.64883
50.5	142.4	1	2.28667	1.98178	2.66028	2.26635	86.4294	84.8355	2.90609	2.64883
50.6	142.4	1	2.28667	1.98178	2.66028	2.26635	86.4265	84.8326	2.87375	2.61649
50.7	142.4	1	2.27444	1.96956	2.645	2.25107	86.5441	84.9503	2.87719	2.61993
50.8	142.4	1	2.27778	1.97289	2.65444	2.26052	86.5441	84.9503	2.87719	2.61993
50.9	142.4	1	2.27778	1.97289	2.65444	2.26052	86.4353	84.8414	2.87719	2.61993
51	142.4	1	2.28278	1.97789	2.65722	2.2633	86.4353	84.8414	2.87719	2.61993
51.1	142.4	1	2.25361	1.94873	2.62861	2.23469	86.4353	84.8414	2.86359	2.60633
51.2	142.4	1	2.26333	1.95845	2.63889	2.24496	86.2853	84.6914	2.87875	2.62149
51.3	142.4	1	2.26333	1.95845	2.63889	2.24496	85.9941	84.4003	2.87875	2.62149
51.4	142.4	1	2.26333	1.95845	2.63889	2.24496	86.1735	84.5797	2.87875	2.62149
51.5	142.4	1	2.26333	1.95845	2.63889	2.24496	86.1735	84.5797	2.87875	2.62149
51.6	142.4	1	2.26944	1.96456	2.65	2.25607	86.1735	84.5797	2.86031	2.60305
51.7	142.4	1	2.26944	1.96456	2.65	2.25607	86.1735	84.5797	2.86031	2.60305
51.8	142.4	1	2.26944	1.96456	2.65	2.25607	86.1735	84.5797	2.86031	2.60305
51.9	142.4	1	2.26944	1.96456	2.65	2.25607	86.1735	84.5797	2.86094	2.60368
52	142.4	1	2.26944	1.96456	2.65	2.25607	86.1618	84.5679	2.86094	2.60368
52.1	142.4	1	2.26944	1.96456	2.65	2.25607	86.1618	84.5679	2.86094	2.60368
52.2	142.4	1	2.26944	1.96456	2.65	2.25607	86.1618	84.5679	2.86969	2.61243
52.3	142.4	1	2.2625	1.95762	2.63917	2.24524	86.1618	84.5679	2.85875	2.60149
52.4	142.4	1	2.2625	1.95762	2.63917	2.24524	86.1618	84.5679	2.875	2.61774
52.5	142.4	1	2.2625	1.95762	2.63917	2.24524	86.4118	84.8179	2.875	2.61774
52.6	142.4	1	2.25583	1.95095	2.63167	2.23774	86.2	84.6061	2.875	2.61774
52.7	142.4	1	2.25583	1.95095	2.63167	2.23774	86.2	84.6061	2.85344	2.59618
52.8	142.4	1	2.25583	1.95095	2.63167	2.23774	86.2	84.6061	2.85344	2.59618
52.9	142.4	1	2.25833	1.95345	2.63056	2.23663	86.2	84.6061	2.85344	2.59618
53	142.4	1	2.25833	1.95345	2.63056	2.23663	86.2	84.6061	2.85344	2.59618
53.1	142.4	1	2.25833	1.95345	2.63056	2.23663	86.3059	84.712	2.85859	2.60133
53.2	142.4	1	2.25833	1.95345	2.63056	2.23663	86.3059	84.712	2.85859	2.60133
53.3	142.4	1	2.25833	1.95345	2.63056	2.23663	86.3059	84.712	2.85859	2.60133
53.4	142.4	1	2.25833	1.95345	2.63056	2.23663	86.3059	84.712	2.84703	2.58977
53.5	142.4	1	2.25833	1.95345	2.63056	2.23663	86.3059	84.712	2.84813	2.59086
53.6	142.4	1	2.25833	1.95345	2.63056	2.23663	86.3059	84.712	2.82547	2.56821
53.7	142.4	1	2.25833	1.95345	2.63056	2.23663	86.4794	84.8855	2.84719	2.58993
53.8	142.4	1	2.25833	1.95345	2.63056	2.23663	86.4794	84.8855	2.84719	2.58993
53.9	142.4	1	2.25833	1.95345	2.63056	2.23663	86.4794	84.8855	2.84719	2.58993
54	142.4	1	2.25833	1.95345	2.63056	2.23663	86.4794	84.8855	2.84719	2.58993
54.1	142.4	1	2.22972	1.92484	2.58833	2.19441	86.4794	84.8855	2.83906	2.5818
54.2	142.4	1	2.22972	1.92484	2.58833	2.19441	86.4794	84.8855	2.82922	2.57196
54.3	142.4	1	2.22972	1.92484	2.58833	2.19441	86.4794	84.8855	2.82922	2.57196
54.4	142.4	1	2.23417	1.92928	2.59389	2.19996	86.4794	84.8855	2.82422	2.56696
54.5	142.4	1	2.23417	1.92928	2.59389	2.19996	86.4794	84.8855	2.82422	2.56696
54.6	142.4	1	2.23417	1.92928	2.59389	2.19996	86.3382	84.7444	2.80063	2.54336
54.7	142.4	1	2.23417	1.92928	2.59389	2.19996	86.3382	84.7444	2.82281	2.56555
54.8	142.4	1	2.22056	1.91567	2.57333	2.17941	86.3382	84.7444	2.79656	2.5393
54.9	142.4	1	2.22056	1.91567	2.57333	2.17941	86.3382	84.7444	2.79656	2.5393
55	142.4	1	2.22056	1.91567	2.57333	2.17941	86.3382	84.7444	2.78406	2.5268
55.1	142.4	1	2.22056	1.91567	2.57333	2.17941	86.5971	85.0032	2.78406	2.5268
55.2	142.4	1	2.22056	1.91567	2.57333	2.17941	86.5971	85.0032	2.77797	2.52071
55.3	142.4	1	2.22056	1.91567	2.57333	2.17941	86.5971	85.0032	2.77797	2.52071
55.4	142.4	1	2.22056	1.91567	2.57333	2.17941	86.5971	85.0032	2.77797	2.52071
55.5	142.4	1	2.22056	1.91567	2.57333	2.17941	86.5971	85.0032	2.77797	2.52071
55.6	142.4	1	2.22056	1.91567	2.57333	2.17941	86.5971	85.0032	2.77797	2.52071
55.7	142.4	1	2.22056	1.91567	2.57333	2.17941	86.5971	85.0032	2.77797	2.52071
55.8	142.4	1	2.22056	1.91567	2.57333	2.17941	86.5971	85.0032	2.77797	2.52071
55.9	142.4	1	2.22056	1.91567	2.57333	2.17941	86.5971	85.0032	2.77531	2.51805
56	142.4	1	2.22222	1.91734	2.57333	2.17941	86.5971	85.0032	2.78094	2.52368
56.1	142.4	1	2.22222	1.91734	2.57333	2.17941	86.5971	85.0032	2.78094	2.52368
56.2	142.4	1	2.22222	1.91734	2.57333	2.17941	86.5971	85.0032	2.79188	2.53461
56.3	142.4	1	2.22222	1.91734	2.57333	2.17941	86.5971	85.0032	2.79188	2.53461
56.4	142.4	1	2.22222	1.91734	2.57333	2.17941	86.5971	85.0032	2.7775	2.52024
56.5	142.4	1	2.23417	1.92928	2.5875	2.19357	86.5971	85.0032	2.79734	2.54008
56.6	142.4	1	2.23417	1.92928	2.5875	2.19357	86.5971	85.0032	2.79734	2.54008
56.7	142.4	1	2.23417	1.92928	2.5875	2.19357	86.5971	85.0032	2.79734	2.54008
56.8	142.4	1	2.23417	1.92928	2.5875	2.19357	86.5971	85.0032	2.78281	2.52555
56.9	142.4	1	2.21917	1.91428	2.56861	2.17469	86.4412	84.8473	2.78281	2.52555
57	142.4	1	2.20806	1.90317	2.555	2.16107	86.4412	84.8473	2.78281	2.52555
57.1	142.4	1	2.20806	1.90317	2.555	2.16107	86.6529	85.0591	2.78922	2.53196
57.2	142.4	1	2.20806	1.90317	2.555	2.16107	86.4294	84.8355	2.78922	2.53196
57.3	142.4	1	2.20583	1.90095	2.55333	2.15941	86.4294	84.8355	2.78922	2.53196
57.4	142.4	1	2.20583	1.90095	2.55333	2.15941	86.4294	84.8355	2.78922	2.53196
57.5	142.4	1	2.20583	1.90095	2.55333	2.15941	86.4294	84.8355	2.78922	2.53196
57.6	142.4	1	2.20583	1.90095	2.55333	2.15941	86.4294	84.8355	2.78125	2.52399
57.7	142.4	1	2.21167	1.90678	2.55528	2.16135	86.4294	84.8355	2.78125	2.52399
57.8	142.4	1	2.21167	1.90678	2.55528	2.16135	86.7882	85.1944	2.78125	2.52399
57.9	142.4	1	2.21167	1.90678	2.55528	2.16135	86.4971	84.9032	2.78125	2.52399
58	142.4	1	2.21167	1.90678	2.55528	2.16135	86.4971	84.9032	2.78125	2.52399
58.1	142.4	1	2.21167	1.90678	2.55528	2.16135	86.4647	84.8708	2.78125	2.52399
58.2	142.4	1	2.20333	1.89845	2.54861	2.15469	86.4676	84.8738	2.78125	2.52399
58.3	142.4	1	2.20333	1.89845	2.54861	2.15469	86.4676	84.8738	2.78125	2.52399
58.4	142.4	1	2.18833	1.88345	2.52944	2.13552	86.3382	84.7444	2.785	2.52774
58.5	142.4	1	2.18833	1.88345	2.52944	2.13552	86.3382	84.7444	2.785	2.52774
58.6	142.4	1	2.19444	1.88956	2.53861	2.14469	86.3382	84.7444	2.78672	2.52946
58.7	142.4	1	2.19444	1.88956	2.53861	2.14469	86.3382	84.7444	2.78672	2.52946
58.8	142.4	1	2.18778	1.88289	2.53861	2.14469	86.3382	84.7444	2.78672	2.52946
58.9	142.4	1	2.18778	1.88289	2.53861	2.14469	86.3382	84.7444	2.78719	2.52993
59	142.4	1	2.17528	1.87039	2.53167	2.13774	86.2559	84.662	2.79172	2.53446
59.1	142.4	1	2.17528	1.87039	2.53167	2.13774	86.3588	84.765	2.79172	2.53446
59.2	142.4	1	2.18583	1.88095	2.5375	2.14357	86.3588	84.765	2.79172	2.53446
59.3	142.4	1	2.18583	1.88095	2.5375	2.14357	86.3588	84.765	2.79172	2.53446
59.4	142.4	1	2.18583	1.88095	2.5375	2.14357	86.3588	84.765	2.79172	2.53446
59.5	142.4	1	2.18583	1.88095	2.5375	2.14357	86.3588	84.765	2.79172	2.53446
59.6	142.4	1	2.185	1.88012	2.53556	2.14163	86.3588	84.765	2.78578	2.52852
59.7	142.4	1	2.185	1.88012	2.53556	2.14163	86.3588	84.765	2.78578	2.52852
59.8	142.4	1	2.185	1.88012	2.53556	2.14163	86.3588	84.765	2.77359	2.51633
59.9	142.4	1	2.185	1.88012	2.53556	2.14163	86.3588	84.765	2.77359	2.51633
60	142.4	1	2.185	1.88012	2.53556	2.14163	86.3588	84.765	2.77359	2.51633
60.1	142.4	1	2.185	1.88012	2.53556	2.14163	86.0647	84.4708	2.77359	2.51633
60.2	142.4	1	2.185	1.88012	2.53556	2.14163	86.0647	84.4708	2.77359	2.51633
60.3	142.4	1	2.185	1.88012	2.53556	2.14163	86.4647	84.8708	2.77359	2.51633
60.4	142.4	1	2.185	1.88012	2.53556	2.14163	86.4647	84.8708	2.77359	2.51633
60.5	142.4	1	2.185	1.88012	2.53556	2.14163	86.4647	84.8708	2.77359	2.51633
60.6	142.4	1	2.17917	1.87428	2.525	2.13107	86	84.4061	2.77359	2.51633
60.7	142.4	1	2.17917	1.87428	2.525	2.13107	86	84.4061	2.77359	2.51633
60.8	142.4	1	2.16556	1.86067	2.51306	2.11913	86	84.4061	2.77359	2.51633
60.9	142.4	1	2.16556	1.86067	2.51306	2.11913	86.4353	84.8414	2.77859	2.52133
61	142.4	1	2.16556	1.86067	2.51306	2.11913	86.4353	84.8414	2.77859	2.52133
61.1	142.4	1	2.16556	1.86067	2.51306	2.11913	86.3382	84.7444	2.77859	2.52133
61.2	142.4	1	2.16556	1.86067	2.51306	2.11913	86.4853	84.8914	2.77859	2.52133
61.3	142.4	1	2.16556	1.86067	2.51306	2.11913	86.4853	84.8914	2.77859	2.52133
61.4	142.4	1	2.16556	1.86067	2.51306	2.11913	86.1647	84.5708	2.77859	2.52133
61.5	142.4	1	2.16556	1.86067	2.51306	2.11913	86.1647	84.5708	2.77859	2.52133
61.6	142.4	1	2.17944	1.87456	2.54111	2.14719	86.1647	84.5708	2.77859	2.52133
61.7	142.4	1	2.17944	1.87456	2.54111	2.14719	86.1647	84.5708	2.77859	2.52133
61.8	142.4	1	2.17944	1.87456	2.54111	2.14719	86.1647	84.5708	2.77859	2.52133
61.9	142.4	1	2.17944	1.87456	2.54111	2.14719	86.1647	84.5708	2.77859	2.52133
62	142.4	1	2.17944	1.87456	2.54111	2.14719	86.1647	84.5708	2.77859	2.52133
62.1	142.4	1	2.17361	1.86873	2.53556	2.14163	86.1647	84.5708	2.77859	2.52133
62.2	142.4	1	2.17361	1.86873	2.53556	2.14163	86.1647	84.5708	2.77859	2.52133
62.3	142.4	1	2.17361	1.86873	2.53556	2.14163	86.1647	84.5708	2.77859	2.52133
62.4	142.4	1	2.17361	1.86873	2.53556	2.14163	86.1647	84.5708	2.77859	2.52133
62.5	142.4	1	2.17361	1.86873	2.53556	2.14163	86.1647	84.5708	2.76594	2.50868
62.6	142.4	1	2.195	1.89012	2.55306	2.15913	86.4118	84.8179	2.76594	2.50868
62.7	142.4	1	2.195	1.89012	2.55306	2.15913	86.4118	84.8179	2.76594	2.50868
62.8	142.4	1	2.195	1.89012	2.55306	2.15913	86.4118	84.8179	2.76594	2.50868
62.9	142.4	1	2.195	1.89012	2.55306	2.15913	86.4118	84.8179	2.76594	2.50868
63	142.4	1	2.195	1.89012	2.55306	2.15913	86.3294	84.7355	2.76594	2.50868
63.1	142.4	1	2.195	1.89012	2.55306	2.15913	86.3294	84.7355	2.76594	2.50868
63.2	142.4	1	2.195	1.89012	2.55306	2.15913	86.3882	84.7944	2.76594	2.50868
63.3	142.4	1	2.195	1.89012	2.55306	2.15913	86	84.4061	2.76594	2.50868
63.4	142.4	1	2.195	1.89012	2.55306	2.15913	86	84.4061	2.76594	2.50868
63.5	142.4	1	2.17944	1.87456	2.54306	2.14913	86	84.4061	2.76594	2.50868
63.6	142.4	1	2.17944	1.87456	2.54306	2.14913	86	84.4061	2.76594	2.50868
63.7	142.4	1	2.17833	1.87345	2.54361	2.14969	86	84.4061	2.76594	2.50868
63.8	142.4	1	2.17833	1.87345	2.54361	2.14969	86	84.4061	2.76594	2.50868
63.9	142.4	1	2.17833	1.87345	2.54361	2.14969	86	84.4061	2.76594	2.50868
64	142.4	1	2.17833	1.87345	2.54361	2.14969	86	84.4061	2.76594	2.50868
64.1	142.4	1	2.17833	1.87345	2.54361	2.14969	86	84.4061	2.76594	2.50868
64.2	142.4	1	2.17833	1.87345	2.54361	2.14969	86.0412	84.4473	2.76594	2.50868
64.3	142.4	1	2.17833	1.87345	2.54361	2.14969	86.0412	84.4473	2.76594	2.50868
64.4	142.4	1	2.17833	1.87345	2.54361	2.14969	86.0412	84.4473	2.76594	2.50868
64.5	142.4	1	2.17833	1.87345	2.54361	2.14969	86.0412	84.4473	2.76594	2.50868
64.6	142.4	1	2.17472	1.86984	2.54111	2.14719	86.0412	84.4473	2.76594	2.50868
64.7	142.4	1	2.17472	1.86984	2.54111	2.14719	85.8706	84.2767	2.76594	2.50868
64.8	142.4	1	2.17472	1.86984	2.54111	2.14719	85.8706	84.2767	2.76594	2.50868
64.9	142.4	1	2.17472	1.86984	2.54111	2.14719	85.8706	84.2767	2.76594	2.50868
65	142.4	1	2.17472	1.86984	2.54111	2.14719	85.8706	84.2767	2.76594	2.50868
65.1	142.4	1	2.17472	1.86984	2.54111	2.14719	85.8706	84.2767	2.76594	2.50868
65.2	142.4	1	2.18194	1.87706	2.55361	2.15969	85.8706	84.2767	2.76594	2.50868
65.3	142.4	1	2.18194	1.87706	2.55361	2.15969	85.8706	84.2767	2.76594	2.50868
65.4	142.4	1	2.18194	1.87706	2.55361	2.15969	85.8706	84.2767	2.76594	2.50868
65.5	142.4	1	2.18194	1.87706	2.55361	2.15969	85.8706	84.2767	2.76594	2.50868
65.6	142.4	1	2.18194	1.87706	2.55361	2.15969	85.8706	84.2767	2.76594	2.50868
65.7	142.4	1	2.18194	1.87706	2.55361	2.15969	85.8706	84.2767	2.76594	2.50868
65.8	142.4	1	2.18194	1.87706	2.55361	2.15969	85.8706	84.2767	2.76594	2.50868
65.9	142.4	1	2.18194	1.87706	2.55361	2.15969	86.0088	84.415	2.76875	2.51149
66	142.4	1	2.18194	1.87706	2.55361	2.15969	86.0088	84.415	2.76875	2.51149
66.1	142.4	1	2.18194	1.87706	2.55361	2.15969	86.0088	84.415	2.76875	2.51149
66.2	142.4	1	2.18194	1.87706	2.55361	2.15969	86.0088	84.415	2.76875	2.51149
66.3	142.4	1	2.18194	1.87706	2.55361	2.15969	86.0088	84.415	2.76875	2.51149
66.4	142.4	1	2.18194	1.87706	2.55361	2.15969	86.0088	84.415	2.76875	2.51149
66.5	142.4	1	2.18194	1.87706	2.55361	2.15969	86.0088	84.415	2.76875	2.51149
66.6	142.4	1	2.18194	1.87706	2.55361	2.15969	86.0088	84.415	2.76875	2.51149
66.7	142.4	1	2.18194	1.87706	2.55361	2.15969	85.5618	83.9679	2.75609	2.49883
66.8	142.4	1	2.18194	1.87706	2.55361	2.15969	85.5618	83.9679	2.75609	2.49883
66.9	142.4	1	2.18194	1.87706	2.55361	2.15969	85.5618	83.9679	2.75609	2.49883
67	142.4	1	2.18194	1.87706	2.55361	2.15969	85.5618	83.9679	2.75609	2.49883
67.1	142.4	1	2.18194	1.87706	2.55361	2.15969	85.5618	83.9679	2.75609	2.49883
67.2	142.4	1	2.18194	1.87706	2.55361	2.15969	85.5618	83.9679	2.75609	2.49883
67.3	142.4	1	2.18194	1.87706	2.55361	2.15969	85.5618	83.9679	2.75609	2.49883
67.4	142.4	1	2.18194	1.87706	2.55361	2.15969	85.5618	83.9679	2.75609	2.49883
67.5	142.4	1	2.18194	1.87706	2.55361	2.15969	85.5618	83.9679	2.75609	2.49883
67.6	142.4	1	2.18528	1.88039	2.54861	2.15469	85.5618	83.9679	2.75609	2.49883
67.7	142.4	1	2.18528	1.88039	2.54861	2.15469	85.5618	83.9679	2.75609	2.49883
67.8	142.4	1	2.18528	1.88039	2.54861	2.15469	85.9353	84.3414	2.76469	2.50743
67.9	142.4	1	2.18528	1.88039	2.54861	2.15469	85.9353	84.3414	2.76469	2.50743
68	142.4	1	2.18528	1.88039	2.54861	2.15469	85.9353	84.3414	2.76469	2.50743
68.1	142.4	1	2.18528	1.88039	2.54861	2.15469	85.9353	84.3414	2.76469	2.50743
68.2	142.4	1	2.18528	1.88039	2.54861	2.15469	85.9353	84.3414	2.76469	2.50743
68.3	142.4	1	2.18528	1.88039	2.54861	2.15469	85.9353	84.3414	2.76469	2.50743
68.4	142.4	1	2.18528	1.88039	2.54861	2.15469	85.9353	84.3414	2.76469	2.50743
68.5	142.4	1	2.18528	1.88039	2.54861	2.15469	85.9353	84.3414	2.76469	2.50743
68.6	142.4	1	2.18528	1.88039	2.54861	2.15469	85.9353	84.3414	2.76469	2.50743
68.7	142.4	1	2.16694	1.86206	2.53444	2.14052	85.9353	84.3414	2.76469	2.50743
68.8	142.4	1	2.16694	1.86206	2.53444	2.14052	85.9353	84.3414	2.76469	2.50743
68.9	142.4	1	2.16694	1.86206	2.53444	2.14052	85.9353	84.3414	2.76469	2.50743
69	142.4	1	2.16694	1.86206	2.53444	2.14052	85.9353	84.3414	2.76469	2.50743
38	142.5	1	2.45778	2.15289	2.86556	2.47163	85.75	84.1561	2.98281	2.72555
38.1	142.5	1	2.45778	2.15289	2.86556	2.47163	85.75	84.1561	2.98188	2.72461
38.2	142.5	1	2.45778	2.15289	2.86556	2.47163	85.75	84.1561	2.98188	2.72461
38.3	142.5	1	2.45778	2.15289	2.86556	2.47163	85.85	84.2561	2.98188	2.72461
38.4	142.5	1	2.45778	2.15289	2.86556	2.47163	85.85	84.2561	2.98188	2.72461
38.5	142.5	1	2.45778	2.15289	2.86556	2.47163	85.85	84.2561	2.98188	2.72461
38.6	142.5	1	2.45778	2.15289	2.86556	2.47163	85.85	84.2561	2.98188	2.72461
38.7	142.5	1	2.45778	2.15289	2.86556	2.47163	85.85	84.2561	2.98188	2.72461
38.8	142.5	1	2.45778	2.15289	2.86556	2.47163	85.85	84.2561	2.99172	2.73446
38.9	142.5	1	2.45778	2.15289	2.86556	2.47163	85.85	84.2561	2.99172	2.73446
39	142.5	1	2.45778	2.15289	2.86556	2.47163	85.85	84.2561	2.99172	2.73446
39.1	142.5	1	2.45778	2.15289	2.86556	2.47163	85.7794	84.1855	2.99172	2.73446
39.2	142.5	1	2.42972	2.12484	2.84278	2.44885	85.7794	84.1855	2.99172	2.73446
39.3	142.5	1	2.40278	2.09789	2.80861	2.41469	85.9324	84.3385	2.99172	2.73446
39.4	142.5	1	2.39694	2.09206	2.80056	2.40663	85.9324	84.3385	2.99172	2.73446
39.5	142.5	1	2.39694	2.09206	2.80056	2.40663	85.9324	84.3385	2.99172	2.73446
39.6	142.5	1	2.39694	2.09206	2.80056	2.40663	85.9324	84.3385	2.99172	2.73446
39.7	142.5	1	2.39694	2.09206	2.80056	2.40663	85.9324	84.3385	2.99172	2.73446
39.8	142.5	1	2.39694	2.09206	2.80056	2.40663	85.9324	84.3385	2.99172	2.73446
39.9	142.5	1	2.39694	2.09206	2.80056	2.40663	85.9324	84.3385	2.99172	2.73446
40	142.5	1	2.39694	2.09206	2.80056	2.40663	85.9324	84.3385	2.99172	2.73446
40.1	142.5	1	2.39694	2.09206	2.80056	2.40663	85.9324	84.3385	2.99172	2.73446
40.2	142.5	1	2.39694	2.09206	2.80056	2.40663	85.9324	84.3385	2.98094	2.72368
40.3	142.5	1	2.39694	2.09206	2.80056	2.40663	85.9324	84.3385	2.98094	2.72368
40.4	142.5	1	2.39694	2.09206	2.80056	2.40663	85.9324	84.3385	2.96531	2.70805
40.5	142.5	1	2.39694	2.09206	2.80056	2.40663	85.9324	84.3385	2.96531	2.70805
40.6	142.5	1	2.39694	2.09206	2.80056	2.40663	85.9324	84.3385	2.96531	2.70805
40.7	142.5	1	2.39694	2.09206	2.80056	2.40663	85.9324	84.3385	2.96531	2.70805
40.8	142.5	1	2.39694	2.09206	2.80056	2.40663	85.9324	84.3385	2.96531	2.70805
40.9	142.5	1	2.39694	2.09206	2.80056	2.40663	85.9324	84.3385	2.96	2.70274
41	142.5	1	2.39694	2.09206	2.80056	2.40663	85.9324	84.3385	2.96	2.70274
41.1	142.5	1	2.41667	2.11178	2.81806	2.42413	85.5471	83.9532	2.96	2.70274
41.2	142.5	1	2.41667	2.11178	2.81806	2.42413	85.5471	83.9532	2.96172	2.70446
41.3	142.5	1	2.41667	2.11178	2.81806	2.42413	85.5471	83.9532	2.96172	2.70446
41.4	142.5	1	2.41667	2.11178	2.81806	2.42413	85.5471	83.9532	2.96172	2.70446
41.5	142.5	1	2.41667	2.11178	2.81806	2.42413	85.5471	83.9532	2.95953	2.70227
41.6	142.5	1	2.41667	2.11178	2.81806	2.42413	85.5471	83.9532	2.95953	2.70227
41.7	142.5	1	2.41667	2.11178	2.81806	2.42413	85.5471	83.9532	2.95953	2.70227
41.8	142.5	1	2.41667	2.11178	2.81806	2.42413	85.5471	83.9532	2.94313	2.68586
41.9	142.5	1	2.41667	2.11178	2.81806	2.42413	85.5471	83.9532	2.94313	2.68586
42	142.5	1	2.41667	2.11178	2.81806	2.42413	85.7176	84.1238	2.94937	2.69211
42.1	142.5	1	2.41667	2.11178	2.81806	2.42413	85.7176	84.1238	2.93578	2.67852
42.2	142.5	1	2.41667	2.11178	2.81806	2.42413	85.7176	84.1238	2.93578	2.67852
42.3	142.5	1	2.41667	2.11178	2.81806	2.42413	85.7176	84.1238	2.93906	2.6818
42.4	142.5	1	2.41667	2.11178	2.81806	2.42413	85.7176	84.1238	2.93906	2.6818
42.5	142.5	1	2.39833	2.09345	2.79611	2.40219	85.7176	84.1238	2.93906	2.6818
42.6	142.5	1	2.39833	2.09345	2.79611	2.40219	85.7176	84.1238	2.93672	2.67946
42.7	142.5	1	2.39833	2.09345	2.79611	2.40219	85.6735	84.0797	2.93672	2.67946
42.8	142.5	1	2.39833	2.09345	2.79611	2.40219	85.6735	84.0797	2.93672	2.67946
42.9	142.5	1	2.39833	2.09345	2.79611	2.40219	85.6735	84.0797	2.93672	2.67946
43	142.5	1	2.39833	2.09345	2.79611	2.40219	85.7382	84.1444	2.93672	2.67946
43.1	142.5	1	2.39833	2.09345	2.79611	2.40219	85.7382	84.1444	2.93672	2.67946
43.2	142.5	1	2.39833	2.09345	2.79611	2.40219	85.7382	84.1444	2.94062	2.68336
43.3	142.5	1	2.38333	2.07845	2.78361	2.38969	85.7382	84.1444	2.94062	2.68336
43.4	142.5	1	2.38333	2.07845	2.78361	2.38969	85.7382	84.1444	2.94062	2.68336
43.5	142.5	1	2.38333	2.07845	2.78361	2.38969	85.7382	84.1444	2.94	2.68274
43.6	142.5	1	2.37528	2.07039	2.77083	2.37691	85.7382	84.1444	2.935	2.67774
43.7	142.5	1	2.37528	2.07039	2.77083	2.37691	85.7382	84.1444	2.94547	2.68821
43.8	142.5	1	2.37528	2.07039	2.77083	2.37691	85.7382	84.1444	2.94547	2.68821
43.9	142.5	1	2.37528	2.07039	2.77083	2.37691	85.7382	84.1444	2.94547	2.68821
44	142.5	1	2.37528	2.07039	2.77083	2.37691	85.7118	84.1179	2.94547	2.68821
44.1	142.5	1	2.37528	2.07039	2.77083	2.37691	85.7118	84.1179	2.94547	2.68821
44.2	142.5	1	2.36028	2.05539	2.75667	2.36274	85.7412	84.1473	2.93531	2.67805
44.3	142.5	1	2.36028	2.05539	2.75667	2.36274	85.7412	84.1473	2.92391	2.66664
44.4	142.5	1	2.36028	2.05539	2.75667	2.36274	85.6912	84.0973	2.92391	2.66664
44.5	142.5	1	2.36028	2.05539	2.75667	2.36274	85.6912	84.0973	2.92391	2.66664
44.6	142.5	1	2.36083	2.05595	2.75222	2.3583	85.8	84.2061	2.92391	2.66664
44.7	142.5	1	2.35889	2.05401	2.74528	2.35135	85.7529	84.1591	2.92391	2.66664
44.8	142.5	1	2.35889	2.05401	2.74528	2.35135	85.7529	84.1591	2.92391	2.66664
44.9	142.5	1	2.34278	2.03789	2.73333	2.33941	85.7529	84.1591	2.92391	2.66664
45	142.5	1	2.34278	2.03789	2.73333	2.33941	85.7529	84.1591	2.92391	2.66664
45.1	142.5	1	2.34278	2.03789	2.73333	2.33941	85.7529	84.1591	2.92391	2.66664
45.2	142.5	1	2.34278	2.03789	2.73333	2.33941	85.7529	84.1591	2.93391	2.67664
45.3	142.5	1	2.34278	2.03789	2.73333	2.33941	85.7529	84.1591	2.93391	2.67664
45.4	142.5	1	2.34278	2.03789	2.73333	2.33941	85.7529	84.1591	2.93391	2.67664
45.5	142.5	1	2.34278	2.03789	2.73333	2.33941	85.7529	84.1591	2.93391	2.67664
45.6	142.5	1	2.34278	2.03789	2.73333	2.33941	85.7529	84.1591	2.91875	2.66149
45.7	142.5	1	2.34278	2.03789	2.73333	2.33941	85.7529	84.1591	2.91875	2.66149
45.8	142.5	1	2.34472	2.03984	2.73278	2.33885	85.8412	84.2473	2.91875	2.66149
45.9	142.5	1	2.34472	2.03984	2.73278	2.33885	85.8412	84.2473	2.91875	2.66149
46	142.5	1	2.34472	2.03984	2.73278	2.33885	85.8412	84.2473	2.91875	2.66149
46.1	142.5	1	2.33361	2.02873	2.71667	2.32274	85.8412	84.2473	2.91875	2.66149
46.2	142.5	1	2.33361	2.02873	2.71667	2.32274	85.85	84.2561	2.91875	2.66149
46.3	142.5	1	2.33361	2.02873	2.71667	2.32274	85.85	84.2561	2.91875	2.66149
46.4	142.5	1	2.33	2.02512	2.71611	2.32219	85.85	84.2561	2.91875	2.66149
46.5	142.5	1	2.33	2.02512	2.71611	2.32219	85.85	84.2561	2.92766	2.67039
46.6	142.5	1	2.33	2.02512	2.71611	2.32219	85.85	84.2561	2.93656	2.6793
46.7	142.5	1	2.32944	2.02456	2.71833	2.32441	85.85	84.2561	2.93656	2.6793
46.8	142.5	1	2.32944	2.02456	2.71833	2.32441	85.6882	84.0944	2.93656	2.6793
46.9	142.5	1	2.32944	2.02456	2.71833	2.32441	85.6882	84.0944	2.93656	2.6793
47	142.5	1	2.32944	2.02456	2.71833	2.32441	86.1029	84.5091	2.92953	2.67227
47.1	142.5	1	2.32944	2.02456	2.71833	2.32441	86.1029	84.5091	2.92437	2.66711
47.2	142.5	1	2.31972	2.01484	2.70861	2.31469	86.1059	84.512	2.92437	2.66711
47.3	142.5	1	2.31972	2.01484	2.70861	2.31469	86.1059	84.512	2.92437	2.66711
47.4	142.5	1	2.31972	2.01484	2.70861	2.31469	86.1059	84.512	2.92437	2.66711
47.5	142.5	1	2.33861	2.03373	2.71472	2.3208	86.1059	84.512	2.90844	2.65118
47.6	142.5	1	2.33861	2.03373	2.71472	2.3208	86.1059	84.512	2.94156	2.6843
47.7	142.5	1	2.33861	2.03373	2.71472	2.3208	86.3853	84.7914	2.94156	2.6843
47.8	142.5	1	2.33861	2.03373	2.71472	2.3208	86.3853	84.7914	2.94156	2.6843
47.9	142.5	1	2.33861	2.03373	2.71472	2.3208	86.3853	84.7914	2.94156	2.6843
48	142.5	1	2.33861	2.03373	2.71472	2.3208	86.3853	84.7914	2.93797	2.68071
48.1	142.5	1	2.32472	2.01984	2.69194	2.29802	86.3853	84.7914	2.93422	2.67696
48.2	142.5	1	2.32472	2.01984	2.69194	2.29802	86.3853	84.7914	2.93422	2.67696
48.3	142.5	1	2.32472	2.01984	2.69194	2.29802	86.3853	84.7914	2.93891	2.68164
48.4	142.5	1	2.32472	2.01984	2.69194	2.29802	86.3853	84.7914	2.93891	2.68164
48.5	142.5	1	2.31333	2.00845	2.67806	2.28413	86.3853	84.7914	2.93891	2.68164
48.6	142.5	1	2.31333	2.00845	2.67806	2.28413	86.3971	84.8032	2.93891	2.68164
48.7	142.5	1	2.31333	2.00845	2.67806	2.28413	86.3971	84.8032	2.93891	2.68164
48.8	142.5	1	2.32028	2.01539	2.68194	2.28802	86.55	84.9561	2.93891	2.68164
48.9	142.5	1	2.32028	2.01539	2.68194	2.28802	86.55	84.9561	2.93891	2.68164
49	142.5	1	2.32028	2.01539	2.68194	2.28802	86.55	84.9561	2.93891	2.68164
49.1	142.5	1	2.32028	2.01539	2.68194	2.28802	86.7382	85.1444	2.94469	2.68743
49.2	142.5	1	2.32028	2.01539	2.68194	2.28802	86.7382	85.1444	2.92	2.66274
49.3	142.5	1	2.32028	2.01539	2.68194	2.28802	86.7382	85.1444	2.92	2.66274
49.4	142.5	1	2.32028	2.01539	2.68194	2.28802	86.7382	85.1444	2.92	2.66274
49.5	142.5	1	2.30056	1.99567	2.65917	2.26524	86.5941	85.0003	2.90656	2.6493
49.6	142.5	1	2.305	2.00012	2.6775	2.28357	86.5941	85.0003	2.90656	2.6493
49.7	142.5	1	2.305	2.00012	2.6775	2.28357	86.5941	85.0003	2.90656	2.6493
49.8	142.5	1	2.305	2.00012	2.6775	2.28357	86.3971	84.8032	2.90656	2.6493
49.9	142.5	1	2.305	2.00012	2.6775	2.28357	86.3971	84.8032	2.90656	2.6493
50	142.5	1	2.305	2.00012	2.6775	2.28357	86.3971	84.8032	2.90531	2.64805
50.1	142.5	1	2.29639	1.99151	2.67167	2.27774	86.3971	84.8032	2.89984	2.64258
50.2	142.5	1	2.29639	1.99151	2.67167	2.27774	86.3971	84.8032	2.89984	2.64258
50.3	142.5	1	2.29639	1.99151	2.67167	2.27774	86.3971	84.8032	2.89984	2.64258
50.4	142.5	1	2.28667	1.98178	2.66028	2.26635	86.4294	84.8355	2.90609	2.64883
50.5	142.5	1	2.28667	1.98178	2.66028	2.26635	86.4294	84.8355	2.90609	2.64883
50.6	142.5	1	2.28667	1.98178	2.66028	2.26635	86.4265	84.8326	2.87375	2.61649
50.7	142.5	1	2.27444	1.96956	2.645	2.25107	86.5441	84.9503	2.87719	2.61993
50.8	142.5	1	2.27778	1.97289	2.65444	2.26052	86.5441	84.9503	2.87719	2.61993
50.9	142.5	1	2.27778	1.97289	2.65444	2.26052	86.4353	84.8414	2.87719	2.61993
51	142.5	1	2.28278	1.97789	2.65722	2.2633	86.4353	84.8414	2.85719	2.59993
51.1	142.5	1	2.25361	1.94873	2.62861	2.23469	86.4353	84.8414	2.87875	2.62149
51.2	142.5	1	2.26333	1.95845	2.63889	2.24496	86.2853	84.6914	2.87875	2.62149
51.3	142.5	1	2.26333	1.95845	2.63889	2.24496	85.9941	84.4003	2.87875	2.62149
51.4	142.5	1	2.26333	1.95845	2.63889	2.24496	86.1735	84.5797	2.87875	2.62149
51.5	142.5	1	2.26333	1.95845	2.63889	2.24496	86.1735	84.5797	2.87875	2.62149
51.6	142.5	1	2.26944	1.96456	2.65	2.25607	86.1735	84.5797	2.86031	2.60305
51.7	142.5	1	2.26944	1.96456	2.65	2.25607	86.1735	84.5797	2.86031	2.60305
51.8	142.5	1	2.26944	1.96456	2.65	2.25607	86.1735	84.5797	2.86031	2.60305
51.9	142.5	1	2.26944	1.96456	2.65	2.25607	86.1735	84.5797	2.86094	2.60368
52	142.5	1	2.26944	1.96456	2.65	2.25607	86.1618	84.5679	2.86094	2.60368
52.1	142.5	1	2.26944	1.96456	2.65	2.25607	86.1618	84.5679	2.86094	2.60368
52.2	142.5	1	2.26944	1.96456	2.65	2.25607	86.1618	84.5679	2.85875	2.60149
52.3	142.5	1	2.2625	1.95762	2.63917	2.24524	86.1618	84.5679	2.875	2.61774
52.4	142.5	1	2.2625	1.95762	2.63917	2.24524	86.1618	84.5679	2.875	2.61774
52.5	142.5	1	2.2625	1.95762	2.63917	2.24524	86.1618	84.5679	2.875	2.61774
52.6	142.5	1	2.25583	1.95095	2.63167	2.23774	86.2	84.6061	2.875	2.61774
52.7	142.5	1	2.25583	1.95095	2.63167	2.23774	86.2	84.6061	2.85344	2.59618
52.8	142.5	1	2.25833	1.95345	2.63056	2.23663	86.2	84.6061	2.85344	2.59618
52.9	142.5	1	2.25833	1.95345	2.63056	2.23663	86.2	84.6061	2.85344	2.59618
53	142.5	1	2.25833	1.95345	2.63056	2.23663	86.2	84.6061	2.85344	2.59618
53.1	142.5	1	2.25833	1.95345	2.63056	2.23663	86.3059	84.712	2.85859	2.60133
53.2	142.5	1	2.25833	1.95345	2.63056	2.23663	86.3059	84.712	2.85859	2.60133
53.3	142.5	1	2.25833	1.95345	2.63056	2.23663	86.3059	84.712	2.85859	2.60133
53.4	142.5	1	2.25833	1.95345	2.63056	2.23663	86.3059	84.712	2.84703	2.58977
53.5	142.5	1	2.25833	1.95345	2.63056	2.23663	86.3059	84.712	2.83922	2.58196
53.6	142.5	1	2.25833	1.95345	2.63056	2.23663	86.3059	84.712	2.82547	2.56821
53.7	142.5	1	2.25833	1.95345	2.63056	2.23663	86.4794	84.8855	2.84719	2.58993
53.8	142.5	1	2.25833	1.95345	2.63056	2.23663	86.4794	84.8855	2.84719	2.58993
53.9	142.5	1	2.25833	1.95345	2.63056	2.23663	86.4794	84.8855	2.84719	2.58993
54	142.5	1	2.22972	1.92484	2.58833	2.19441	86.4794	84.8855	2.84391	2.58664
54.1	142.5	1	2.22972	1.92484	2.58833	2.19441	86.4794	84.8855	2.82922	2.57196
54.2	142.5	1	2.22972	1.92484	2.58833	2.19441	86.4794	84.8855	2.82922	2.57196
54.3	142.5	1	2.22972	1.92484	2.58833	2.19441	86.4794	84.8855	2.82422	2.56696
54.4	142.5	1	2.23417	1.92928	2.59389	2.19996	86.4794	84.8855	2.82422	2.56696
54.5	142.5	1	2.23417	1.92928	2.59389	2.19996	86.3382	84.7444	2.80063	2.54336
54.6	142.5	1	2.23417	1.92928	2.59389	2.19996	86.3382	84.7444	2.80063	2.54336
54.7	142.5	1	2.22056	1.91567	2.57333	2.17941	86.3382	84.7444	2.82281	2.56555
54.8	142.5	1	2.22056	1.91567	2.57333	2.17941	86.3382	84.7444	2.79656	2.5393
54.9	142.5	1	2.22056	1.91567	2.57333	2.17941	86.3382	84.7444	2.79656	2.5393
55	142.5	1	2.22056	1.91567	2.57333	2.17941	86.3382	84.7444	2.78406	2.5268
55.1	142.5	1	2.22056	1.91567	2.57333	2.17941	86.3382	84.7444	2.77797	2.52071
55.2	142.5	1	2.22056	1.91567	2.57333	2.17941	86.5971	85.0032	2.77797	2.52071
55.3	142.5	1	2.22056	1.91567	2.57333	2.17941	86.5971	85.0032	2.77797	2.52071
55.4	142.5	1	2.22056	1.91567	2.57333	2.17941	86.5971	85.0032	2.77797	2.52071
55.5	142.5	1	2.22056	1.91567	2.57333	2.17941	86.5971	85.0032	2.77797	2.52071
55.6	142.5	1	2.22056	1.91567	2.57333	2.17941	86.5971	85.0032	2.77797	2.52071
55.7	142.5	1	2.22056	1.91567	2.57333	2.17941	86.5971	85.0032	2.77797	2.52071
55.8	142.5	1	2.22056	1.91567	2.57333	2.17941	86.5971	85.0032	2.77797	2.52071
55.9	142.5	1	2.22056	1.91567	2.57333	2.17941	86.5971	85.0032	2.77531	2.51805
56	142.5	1	2.22222	1.91734	2.57333	2.17941	86.5971	85.0032	2.78094	2.52368
56.1	142.5	1	2.22222	1.91734	2.57333	2.17941	86.5971	85.0032	2.78094	2.52368
56.2	142.5	1	2.22222	1.91734	2.57333	2.17941	86.5971	85.0032	2.79188	2.53461
56.3	142.5	1	2.22222	1.91734	2.57333	2.17941	86.5971	85.0032	2.79188	2.53461
56.4	142.5	1	2.22222	1.91734	2.57333	2.17941	86.5971	85.0032	2.7775	2.52024
56.5	142.5	1	2.23417	1.92928	2.5875	2.19357	86.5971	85.0032	2.79734	2.54008
56.6	142.5	1	2.23417	1.92928	2.5875	2.19357	86.5971	85.0032	2.79734	2.54008
56.7	142.5	1	2.23417	1.92928	2.5875	2.19357	86.5971	85.0032	2.79734	2.54008
56.8	142.5	1	2.23417	1.92928	2.5875	2.19357	86.4412	84.8473	2.78281	2.52555
56.9	142.5	1	2.21917	1.91428	2.56861	2.17469	86.4412	84.8473	2.78281	2.52555
57	142.5	1	2.21917	1.91428	2.56861	2.17469	86.4412	84.8473	2.78922	2.53196
57.1	142.5	1	2.20806	1.90317	2.555	2.16107	86.4412	84.8473	2.78922	2.53196
57.2	142.5	1	2.20806	1.90317	2.555	2.16107	86.4294	84.8355	2.78922	2.53196
57.3	142.5	1	2.20583	1.90095	2.55333	2.15941	86.4294	84.8355	2.78922	2.53196
57.4	142.5	1	2.20583	1.90095	2.55333	2.15941	86.4294	84.8355	2.78922	2.53196
57.5	142.5	1	2.20583	1.90095	2.55333	2.15941	86.4294	84.8355	2.78125	2.52399
57.6	142.5	1	2.20583	1.90095	2.55333	2.15941	86.4294	84.8355	2.78125	2.52399
57.7	142.5	1	2.21167	1.90678	2.55528	2.16135	86.4294	84.8355	2.78125	2.52399
57.8	142.5	1	2.21167	1.90678	2.55528	2.16135	86.4294	84.8355	2.78125	2.52399
57.9	142.5	1	2.21167	1.90678	2.55528	2.16135	86.4971	84.9032	2.78125	2.52399
58	142.5	1	2.21167	1.90678	2.55528	2.16135	86.4647	84.8708	2.78125	2.52399
58.1	142.5	1	2.20333	1.89845	2.54861	2.15469	86.4676	84.8738	2.78125	2.52399
58.2	142.5	1	2.20333	1.89845	2.54861	2.15469	86.4676	84.8738	2.785	2.52774
58.3	142.5	1	2.20333	1.89845	2.54861	2.15469	86.2824	84.6885	2.785	2.52774
58.4	142.5	1	2.18833	1.88345	2.52944	2.13552	86.3382	84.7444	2.785	2.52774
58.5	142.5	1	2.18833	1.88345	2.52944	2.13552	86.3382	84.7444	2.785	2.52774
58.6	142.5	1	2.19444	1.88956	2.53861	2.14469	86.3382	84.7444	2.78672	2.52946
58.7	142.5	1	2.18778	1.88289	2.53861	2.14469	86.3382	84.7444	2.78672	2.52946
58.8	142.5	1	2.18778	1.88289	2.53861	2.14469	86.3382	84.7444	2.78719	2.52993
58.9	142.5	1	2.18778	1.88289	2.53861	2.14469	86.2559	84.662	2.78719	2.52993
59	142.5	1	2.17528	1.87039	2.53167	2.13774	86.2559	84.662	2.79172	2.53446
59.1	142.5	1	2.18583	1.88095	2.5375	2.14357	86.3588	84.765	2.79172	2.53446
59.2	142.5	1	2.18583	1.88095	2.5375	2.14357	86.3588	84.765	2.79172	2.53446
59.3	142.5	1	2.18583	1.88095	2.5375	2.14357	86.3588	84.765	2.79172	2.53446
59.4	142.5	1	2.18583	1.88095	2.5375	2.14357	86.3588	84.765	2.79172	2.53446
59.5	142.5	1	2.185	1.88012	2.53556	2.14163	86.3588	84.765	2.78578	2.52852
59.6	142.5	1	2.185	1.88012	2.53556	2.14163	86.3588	84.765	2.78578	2.52852
59.7	142.5	1	2.185	1.88012	2.53556	2.14163	86.3588	84.765	2.78578	2.52852
59.8	142.5	1	2.185	1.88012	2.53556	2.14163	86.3588	84.765	2.77359	2.51633
59.9	142.5	1	2.185	1.88012	2.53556	2.14163	86.3588	84.765	2.77359	2.51633
60	142.5	1	2.185	1.88012	2.53556	2.14163	86.0647	84.4708	2.77359	2.51633
60.1	142.5	1	2.185	1.88012	2.53556	2.14163	86.0647	84.4708	2.77359	2.51633
60.2	142.5	1	2.185	1.88012	2.53556	2.14163	86.0647	84.4708	2.77359	2.51633
60.3	142.5	1	2.185	1.88012	2.53556	2.14163	86.4647	84.8708	2.77359	2.51633
60.4	142.5	1	2.185	1.88012	2.53556	2.14163	86.4647	84.8708	2.77359	2.51633
60.5	142.5	1	2.17917	1.87428	2.525	2.13107	86	84.4061	2.77359	2.51633
60.6	142.5	1	2.17917	1.87428	2.525	2.13107	86	84.4061	2.77359	2.51633
60.7	142.5	1	2.17917	1.87428	2.53	2.13607	86	84.4061	2.77359	2.51633
60.8	142.5	1	2.16556	1.86067	2.51306	2.11913	86	84.4061	2.77859	2.52133
60.9	142.5	1	2.16556	1.86067	2.51306	2.11913	86.4353	84.8414	2.77859	2.52133
61	142.5	1	2.16556	1.86067	2.51306	2.11913	86.4353	84.8414	2.77859	2.52133
61.1	142.5	1	2.16556	1.86067	2.51306	2.11913	86.4853	84.8914	2.77859	2.52133
61.2	142.5	1	2.16556	1.86067	2.51306	2.11913	86.4529	84.8591	2.77859	2.52133
61.3	142.5	1	2.16556	1.86067	2.51306	2.11913	86.1647	84.5708	2.77859	2.52133
61.4	142.5	1	2.16556	1.86067	2.51306	2.11913	86.1647	84.5708	2.77859	2.52133
61.5	142.5	1	2.17944	1.87456	2.54111	2.14719	86.1647	84.5708	2.77859	2.52133
61.6	142.5	1	2.17944	1.87456	2.54111	2.14719	86.1647	84.5708	2.77859	2.52133
61.7	142.5	1	2.17944	1.87456	2.54111	2.14719	86.1647	84.5708	2.77859	2.52133
61.8	142.5	1	2.17944	1.87456	2.54111	2.14719	86.1647	84.5708	2.77859	2.52133
61.9	142.5	1	2.17944	1.87456	2.54111	2.14719	86.1647	84.5708	2.77859	2.52133
62	142.5	1	2.17361	1.86873	2.53556	2.14163	86.1647	84.5708	2.77859	2.52133
62.1	142.5	1	2.17361	1.86873	2.53556	2.14163	86.1647	84.5708	2.77859	2.52133
62.2	142.5	1	2.17361	1.86873	2.53556	2.14163	86.1647	84.5708	2.77859	2.52133
62.3	142.5	1	2.17361	1.86873	2.53556	2.14163	86.1647	84.5708	2.77859	2.52133
62.4	142.5	1	2.17361	1.86873	2.53556	2.14163	86.1647	84.5708	2.76594	2.50868
62.5	142.5	1	2.175	1.87012	2.52611	2.13219	86.4118	84.8179	2.76594	2.50868
62.6	142.5	1	2.195	1.89012	2.55306	2.15913	86.4118	84.8179	2.76594	2.50868
62.7	142.5	1	2.195	1.89012	2.55306	2.15913	86.4118	84.8179	2.76594	2.50868
62.8	142.5	1	2.195	1.89012	2.55306	2.15913	86.4118	84.8179	2.76594	2.50868
62.9	142.5	1	2.195	1.89012	2.55306	2.15913	86.3294	84.7355	2.76594	2.50868
63	142.5	1	2.195	1.89012	2.55306	2.15913	86.3294	84.7355	2.76594	2.50868
63.1	142.5	1	2.195	1.89012	2.55306	2.15913	86.3882	84.7944	2.76594	2.50868
63.2	142.5	1	2.195	1.89012	2.55306	2.15913	86	84.4061	2.76594	2.50868
63.3	142.5	1	2.195	1.89012	2.55306	2.15913	86	84.4061	2.76594	2.50868
63.4	142.5	1	2.17944	1.87456	2.54306	2.14913	86	84.4061	2.76594	2.50868
63.5	142.5	1	2.17944	1.87456	2.54306	2.14913	86	84.4061	2.76594	2.50868
63.6	142.5	1	2.17944	1.87456	2.54306	2.14913	86	84.4061	2.76594	2.50868
63.7	142.5	1	2.17833	1.87345	2.54361	2.14969	86	84.4061	2.76594	2.50868
63.8	142.5	1	2.17833	1.87345	2.54361	2.14969	86	84.4061	2.76594	2.50868
63.9	142.5	1	2.17833	1.87345	2.54361	2.14969	86	84.4061	2.76594	2.50868
64	142.5	1	2.17833	1.87345	2.54361	2.14969	86	84.4061	2.76594	2.50868
64.1	142.5	1	2.17833	1.87345	2.54361	2.14969	86.0412	84.4473	2.76594	2.50868
64.2	142.5	1	2.17833	1.87345	2.54361	2.14969	86.0412	84.4473	2.76594	2.50868
64.3	142.5	1	2.17833	1.87345	2.54361	2.14969	86.0412	84.4473	2.76594	2.50868
64.4	142.5	1	2.17833	1.87345	2.54361	2.14969	86.0412	84.4473	2.76594	2.50868
64.5	142.5	1	2.17472	1.86984	2.54111	2.14719	86.0412	84.4473	2.76594	2.50868
64.6	142.5	1	2.17472	1.86984	2.54111	2.14719	86.0412	84.4473	2.76594	2.50868
64.7	142.5	1	2.17472	1.86984	2.54111	2.14719	85.8706	84.2767	2.76594	2.50868
64.8	142.5	1	2.17472	1.86984	2.54111	2.14719	85.8706	84.2767	2.76594	2.50868
64.9	142.5	1	2.17472	1.86984	2.54111	2.14719	85.8706	84.2767	2.76594	2.50868
65	142.5	1	2.17472	1.86984	2.54111	2.14719	85.8706	84.2767	2.76594	2.50868
65.1	142.5	1	2.18194	1.87706	2.55361	2.15969	85.8706	84.2767	2.76594	2.50868
65.2	142.5	1	2.18194	1.87706	2.55361	2.15969	85.8706	84.2767	2.76594	2.50868
65.3	142.5	1	2.18194	1.87706	2.55361	2.15969	85.8706	84.2767	2.76594	2.50868
65.4	142.5	1	2.18194	1.87706	2.55361	2.15969	85.8706	84.2767	2.76594	2.50868
65.5	142.5	1	2.18194	1.87706	2.55361	2.15969	85.8706	84.2767	2.76594	2.50868
65.6	142.5	1	2.18194	1.87706	2.55361	2.15969	85.8706	84.2767	2.76594	2.50868
65.7	142.5	1	2.18194	1.87706	2.55361	2.15969	85.8706	84.2767	2.76594	2.50868
65.8	142.5	1	2.18194	1.87706	2.55361	2.15969	86.0088	84.415	2.76875	2.51149
65.9	142.5	1	2.18194	1.87706	2.55361	2.15969	86.0088	84.415	2.76875	2.51149
66	142.5	1	2.18194	1.87706	2.55361	2.15969	86.0088	84.415	2.76875	2.51149
66.1	142.5	1	2.18194	1.87706	2.55361	2.15969	86.0088	84.415	2.76875	2.51149
66.2	142.5	1	2.18194	1.87706	2.55361	2.15969	86.0088	84.415	2.76875	2.51149
66.3	142.5	1	2.18194	1.87706	2.55361	2.15969	86.0088	84.415	2.76875	2.51149
66.4	142.5	1	2.18194	1.87706	2.55361	2.15969	86.0088	84.415	2.76875	2.51149
66.5	142.5	1	2.18194	1.87706	2.55361	2.15969	86.0088	84.415	2.76875	2.51149
66.6	142.5	1	2.18194	1.87706	2.55361	2.15969	85.5618	83.9679	2.76875	2.51149
66.7	142.5	1	2.18194	1.87706	2.55361	2.15969	85.5618	83.9679	2.75609	2.49883
66.8	142.5	1	2.18194	1.87706	2.55361	2.15969	85.5618	83.9679	2.75609	2.49883
66.9	142.5	1	2.18194	1.87706	2.55361	2.15969	85.5618	83.9679	2.75609	2.49883
67	142.5	1	2.18194	1.87706	2.55361	2.15969	85.5618	83.9679	2.75609	2.49883
67.1	142.5	1	2.18194	1.87706	2.55361	2.15969	85.5618	83.9679	2.75609	2.49883
67.2	142.5	1	2.18194	1.87706	2.55361	2.15969	85.5618	83.9679	2.75609	2.49883
67.3	142.5	1	2.18194	1.87706	2.55361	2.15969	85.5618	83.9679	2.75609	2.49883
67.4	142.5	1	2.18194	1.87706	2.55361	2.15969	85.5618	83.9679	2.75609	2.49883
67.5	142.5	1	2.18194	1.87706	2.55361	2.15969	85.5618	83.9679	2.75609	2.49883
67.6	142.5	1	2.18528	1.88039	2.54861	2.15469	85.5618	83.9679	2.75609	2.49883
67.7	142.5	1	2.18528	1.88039	2.54861	2.15469	85.9353	84.3414	2.76469	2.50743
67.8	142.5	1	2.18528	1.88039	2.54861	2.15469	85.9353	84.3414	2.76469	2.50743
67.9	142.5	1	2.18528	1.88039	2.54861	2.15469	85.9353	84.3414	2.76469	2.50743
68	142.5	1	2.18528	1.88039	2.54861	2.15469	85.9353	84.3414	2.76469	2.50743
68.1	142.5	1	2.18528	1.88039	2.54861	2.15469	85.9353	84.3414	2.76469	2.50743
68.2	142.5	1	2.18528	1.88039	2.54861	2.15469	85.9353	84.3414	2.76469	2.50743
68.3	142.5	1	2.18528	1.88039	2.54861	2.15469	85.9353	84.3414	2.76469	2.50743
68.4	142.5	1	2.18528	1.88039	2.54861	2.15469	85.9353	84.3414	2.76469	2.50743
68.5	142.5	1	2.18528	1.88039	2.54861	2.15469	85.9353	84.3414	2.76469	2.50743
68.6	142.5	1	2.16694	1.86206	2.53444	2.14052	85.9353	84.3414	2.76469	2.50743
68.7	142.5	1	2.16694	1.86206	2.53444	2.14052	85.9353	84.3414	2.76469	2.50743
68.8	142.5	1	2.16694	1.86206	2.53444	2.14052	85.9353	84.3414	2.76469	2.50743
68.9	142.5	1	2.16694	1.86206	2.53444	2.14052	85.9353	84.3414	2.76469	2.50743
69	142.5	1	2.16694	1.86206	2.53444	2.14052	85.9353	84.3414	2.76469	2.50743
38	142.6	1	2.45778	2.15289	2.86556	2.47163	85.75	84.1561	2.98281	2.72555
38.1	142.6	1	2.45778	2.15289	2.86556	2.47163	85.75	84.1561	2.98188	2.72461
38.2	142.6	1	2.45778	2.15289	2.86556	2.47163	85.75	84.1561	2.98188	2.72461
38.3	142.6	1	2.45778	2.15289	2.86556	2.47163	85.75	84.1561	2.98188	2.72461
38.4	142.6	1	2.45778	2.15289	2.86556	2.47163	85.85	84.2561	2.98188	2.72461
38.5	142.6	1	2.45778	2.15289	2.86556	2.47163	85.85	84.2561	2.98188	2.72461
38.6	142.6	1	2.45778	2.15289	2.86556	2.47163	85.85	84.2561	2.98188	2.72461
38.7	142.6	1	2.45778	2.15289	2.86556	2.47163	85.85	84.2561	2.98188	2.72461
38.8	142.6	1	2.45778	2.15289	2.86556	2.47163	85.85	84.2561	2.98188	2.72461
38.9	142.6	1	2.45778	2.15289	2.86556	2.47163	85.85	84.2561	2.99172	2.73446
39	142.6	1	2.45778	2.15289	2.86556	2.47163	85.85	84.2561	2.99172	2.73446
39.1	142.6	1	2.45778	2.15289	2.86556	2.47163	85.7794	84.1855	2.99172	2.73446
39.2	142.6	1	2.42972	2.12484	2.84278	2.44885	85.7794	84.1855	2.99172	2.73446
39.3	142.6	1	2.42083	2.11595	2.82306	2.42913	85.5	83.9061	2.99172	2.73446
39.4	142.6	1	2.39694	2.09206	2.80056	2.40663	85.9324	84.3385	2.99172	2.73446
39.5	142.6	1	2.39694	2.09206	2.80056	2.40663	85.9324	84.3385	2.99172	2.73446
39.6	142.6	1	2.39694	2.09206	2.80056	2.40663	85.9324	84.3385	2.99172	2.73446
39.7	142.6	1	2.39694	2.09206	2.80056	2.40663	85.9324	84.3385	2.99172	2.73446
39.8	142.6	1	2.39694	2.09206	2.80056	2.40663	85.9324	84.3385	2.99172	2.73446
39.9	142.6	1	2.39694	2.09206	2.80056	2.40663	85.9324	84.3385	2.99172	2.73446
40	142.6	1	2.39694	2.09206	2.80056	2.40663	85.9324	84.3385	2.99172	2.73446
40.1	142.6	1	2.39694	2.09206	2.80056	2.40663	85.9324	84.3385	2.99172	2.73446
40.2	142.6	1	2.39694	2.09206	2.80056	2.40663	85.9324	84.3385	2.98094	2.72368
40.3	142.6	1	2.39694	2.09206	2.80056	2.40663	85.9324	84.3385	2.98094	2.72368
40.4	142.6	1	2.39694	2.09206	2.80056	2.40663	85.9324	84.3385	2.96531	2.70805
40.5	142.6	1	2.39694	2.09206	2.80056	2.40663	85.9324	84.3385	2.96531	2.70805
40.6	142.6	1	2.39694	2.09206	2.80056	2.40663	85.9324	84.3385	2.96531	2.70805
40.7	142.6	1	2.39694	2.09206	2.80056	2.40663	85.9324	84.3385	2.96531	2.70805
40.8	142.6	1	2.39694	2.09206	2.80056	2.40663	85.9324	84.3385	2.96531	2.70805
40.9	142.6	1	2.39694	2.09206	2.80056	2.40663	85.9324	84.3385	2.96	2.70274
41	142.6	1	2.39694	2.09206	2.80056	2.40663	85.9324	84.3385	2.96	2.70274
41.1	142.6	1	2.41667	2.11178	2.81806	2.42413	85.5471	83.9532	2.96	2.70274
41.2	142.6	1	2.41667	2.11178	2.81806	2.42413	85.5471	83.9532	2.96172	2.70446
41.3	142.6	1	2.41667	2.11178	2.81806	2.42413	85.5471	83.9532	2.96172	2.70446
41.4	142.6	1	2.41667	2.11178	2.81806	2.42413	85.5471	83.9532	2.96172	2.70446
41.5	142.6	1	2.41667	2.11178	2.81806	2.42413	85.5471	83.9532	2.95953	2.70227
41.6	142.6	1	2.41667	2.11178	2.81806	2.42413	85.5471	83.9532	2.95953	2.70227
41.7	142.6	1	2.41667	2.11178	2.81806	2.42413	85.5471	83.9532	2.95953	2.70227
41.8	142.6	1	2.41667	2.11178	2.81806	2.42413	85.5471	83.9532	2.95953	2.70227
41.9	142.6	1	2.41667	2.11178	2.81806	2.42413	85.5471	83.9532	2.95953	2.70227
42	142.6	1	2.41667	2.11178	2.81806	2.42413	85.7176	84.1238	2.94937	2.69211
42.1	142.6	1	2.41667	2.11178	2.81806	2.42413	85.7176	84.1238	2.93578	2.67852
42.2	142.6	1	2.41667	2.11178	2.81806	2.42413	85.7176	84.1238	2.93578	2.67852
42.3	142.6	1	2.41667	2.11178	2.81806	2.42413	85.7176	84.1238	2.93578	2.67852
42.4	142.6	1	2.41667	2.11178	2.81806	2.42413	85.7176	84.1238	2.93906	2.6818
42.5	142.6	1	2.39833	2.09345	2.79611	2.40219	85.7176	84.1238	2.93906	2.6818
42.6	142.6	1	2.39833	2.09345	2.79611	2.40219	85.7176	84.1238	2.93672	2.67946
42.7	142.6	1	2.39833	2.09345	2.79611	2.40219	85.6735	84.0797	2.93672	2.67946
42.8	142.6	1	2.39833	2.09345	2.79611	2.40219	85.6735	84.0797	2.93672	2.67946
42.9	142.6	1	2.39833	2.09345	2.79611	2.40219	85.6735	84.0797	2.93672	2.67946
43	142.6	1	2.39833	2.09345	2.79611	2.40219	85.7382	84.1444	2.93672	2.67946
43.1	142.6	1	2.39833	2.09345	2.79611	2.40219	85.7382	84.1444	2.93672	2.67946
43.2	142.6	1	2.39833	2.09345	2.79611	2.40219	85.7382	84.1444	2.94062	2.68336
43.3	142.6	1	2.38333	2.07845	2.78361	2.38969	85.7382	84.1444	2.94062	2.68336
43.4	142.6	1	2.38333	2.07845	2.78361	2.38969	85.7382	84.1444	2.94062	2.68336
43.5	142.6	1	2.38333	2.07845	2.78361	2.38969	85.7382	84.1444	2.94062	2.68336
43.6	142.6	1	2.37528	2.07039	2.77083	2.37691	85.7382	84.1444	2.935	2.67774
43.7	142.6	1	2.37528	2.07039	2.77083	2.37691	85.7382	84.1444	2.94547	2.68821
43.8	142.6	1	2.37528	2.07039	2.77083	2.37691	85.7382	84.1444	2.94547	2.68821
43.9	142.6	1	2.37528	2.07039	2.77083	2.37691	85.7382	84.1444	2.94547	2.68821
44	142.6	1	2.37528	2.07039	2.77083	2.37691	85.7118	84.1179	2.94547	2.68821
44.1	142.6	1	2.37528	2.07039	2.77083	2.37691	85.7118	84.1179	2.94547	2.68821
44.2	142.6	1	2.37528	2.07039	2.77083	2.37691	85.7412	84.1473	2.94547	2.68821
44.3	142.6	1	2.36028	2.05539	2.75667	2.36274	85.7412	84.1473	2.92391	2.66664
44.4	142.6	1	2.36028	2.05539	2.75667	2.36274	85.7912	84.1973	2.92391	2.66664
44.5	142.6	1	2.36028	2.05539	2.75667	2.36274	85.6912	84.0973	2.92391	2.66664
44.6	142.6	1	2.36083	2.05595	2.75222	2.3583	85.7559	84.162	2.92391	2.66664
44.7	142.6	1	2.35889	2.05401	2.74528	2.35135	85.7529	84.1591	2.92391	2.66664
44.8	142.6	1	2.35889	2.05401	2.74528	2.35135	85.7529	84.1591	2.92391	2.66664
44.9	142.6	1	2.34278	2.03789	2.73333	2.33941	85.7529	84.1591	2.92391	2.66664
45	142.6	1	2.34278	2.03789	2.73333	2.33941	85.7529	84.1591	2.92391	2.66664
45.1	142.6	1	2.34278	2.03789	2.73333	2.33941	85.7529	84.1591	2.92391	2.66664
45.2	142.6	1	2.34278	2.03789	2.73333	2.33941	85.7529	84.1591	2.93391	2.67664
45.3	142.6	1	2.34278	2.03789	2.73333	2.33941	85.7529	84.1591	2.93391	2.67664
45.4	142.6	1	2.34278	2.03789	2.73333	2.33941	85.7529	84.1591	2.93391	2.67664
45.5	142.6	1	2.34278	2.03789	2.73333	2.33941	85.7529	84.1591	2.93875	2.68149
45.6	142.6	1	2.34278	2.03789	2.73333	2.33941	85.7529	84.1591	2.91875	2.66149
45.7	142.6	1	2.34278	2.03789	2.73333	2.33941	85.7529	84.1591	2.91875	2.66149
45.8	142.6	1	2.34472	2.03984	2.73278	2.33885	85.8412	84.2473	2.91875	2.66149
45.9	142.6	1	2.34472	2.03984	2.73278	2.33885	85.8412	84.2473	2.91875	2.66149
46	142.6	1	2.34472	2.03984	2.73278	2.33885	85.8412	84.2473	2.91875	2.66149
46.1	142.6	1	2.33361	2.02873	2.71667	2.32274	85.8412	84.2473	2.91875	2.66149
46.2	142.6	1	2.33361	2.02873	2.71667	2.32274	85.85	84.2561	2.91875	2.66149
46.3	142.6	1	2.33361	2.02873	2.71667	2.32274	85.85	84.2561	2.91875	2.66149
46.4	142.6	1	2.33361	2.02873	2.71667	2.32274	85.85	84.2561	2.91875	2.66149
46.5	142.6	1	2.33	2.02512	2.71611	2.32219	85.85	84.2561	2.91453	2.65727
46.6	142.6	1	2.32944	2.02456	2.71833	2.32441	85.85	84.2561	2.93656	2.6793
46.7	142.6	1	2.32944	2.02456	2.71833	2.32441	85.85	84.2561	2.93656	2.6793
46.8	142.6	1	2.32944	2.02456	2.71833	2.32441	85.6882	84.0944	2.93656	2.6793
46.9	142.6	1	2.32944	2.02456	2.71833	2.32441	85.6882	84.0944	2.93656	2.6793
47	142.6	1	2.32944	2.02456	2.71833	2.32441	86.1029	84.5091	2.92953	2.67227
47.1	142.6	1	2.32944	2.02456	2.71833	2.32441	86.1029	84.5091	2.92437	2.66711
47.2	142.6	1	2.31972	2.01484	2.70861	2.31469	86.1059	84.512	2.92437	2.66711
47.3	142.6	1	2.31972	2.01484	2.70861	2.31469	86.1059	84.512	2.92437	2.66711
47.4	142.6	1	2.31972	2.01484	2.70861	2.31469	86.1059	84.512	2.92437	2.66711
47.5	142.6	1	2.33861	2.03373	2.71472	2.3208	86.1059	84.512	2.94156	2.6843
47.6	142.6	1	2.33861	2.03373	2.71472	2.3208	86.3853	84.7914	2.94156	2.6843
47.7	142.6	1	2.33861	2.03373	2.71472	2.3208	86.3853	84.7914	2.94156	2.6843
47.8	142.6	1	2.33861	2.03373	2.71472	2.3208	86.3853	84.7914	2.94156	2.6843
47.9	142.6	1	2.33861	2.03373	2.71472	2.3208	86.3853	84.7914	2.93797	2.68071
48	142.6	1	2.31778	2.01289	2.69667	2.30274	86.3853	84.7914	2.93797	2.68071
48.1	142.6	1	2.32472	2.01984	2.69194	2.29802	86.3853	84.7914	2.93422	2.67696
48.2	142.6	1	2.32472	2.01984	2.69194	2.29802	86.3853	84.7914	2.93422	2.67696
48.3	142.6	1	2.32472	2.01984	2.69194	2.29802	86.3853	84.7914	2.93891	2.68164
48.4	142.6	1	2.32472	2.01984	2.69194	2.29802	86.3853	84.7914	2.93891	2.68164
48.5	142.6	1	2.31333	2.00845	2.67806	2.28413	86.3971	84.8032	2.93891	2.68164
48.6	142.6	1	2.31333	2.00845	2.67806	2.28413	86.3971	84.8032	2.93891	2.68164
48.7	142.6	1	2.31333	2.00845	2.67806	2.28413	86.3971	84.8032	2.93891	2.68164
48.8	142.6	1	2.32028	2.01539	2.68194	2.28802	86.55	84.9561	2.93891	2.68164
48.9	142.6	1	2.32028	2.01539	2.68194	2.28802	86.55	84.9561	2.93891	2.68164
49	142.6	1	2.32028	2.01539	2.68194	2.28802	86.5265	84.9326	2.93891	2.68164
49.1	142.6	1	2.32028	2.01539	2.68194	2.28802	86.7382	85.1444	2.94469	2.68743
49.2	142.6	1	2.32028	2.01539	2.68194	2.28802	86.7382	85.1444	2.92	2.66274
49.3	142.6	1	2.32028	2.01539	2.68194	2.28802	86.7382	85.1444	2.92	2.66274
49.4	142.6	1	2.32028	2.01539	2.68194	2.28802	86.7382	85.1444	2.92	2.66274
49.5	142.6	1	2.305	2.00012	2.6775	2.28357	86.5941	85.0003	2.90656	2.6493
49.6	142.6	1	2.305	2.00012	2.6775	2.28357	86.5941	85.0003	2.90656	2.6493
49.7	142.6	1	2.305	2.00012	2.6775	2.28357	86.5941	85.0003	2.90656	2.6493
49.8	142.6	1	2.305	2.00012	2.6775	2.28357	86.3971	84.8032	2.90656	2.6493
49.9	142.6	1	2.305	2.00012	2.6775	2.28357	86.3971	84.8032	2.90656	2.6493
50	142.6	1	2.305	2.00012	2.6775	2.28357	86.3971	84.8032	2.90531	2.64805
50.1	142.6	1	2.29639	1.99151	2.67167	2.27774	86.3971	84.8032	2.89984	2.64258
50.2	142.6	1	2.29639	1.99151	2.67167	2.27774	86.3971	84.8032	2.89984	2.64258
50.3	142.6	1	2.28667	1.98178	2.66028	2.26635	86.3971	84.8032	2.89984	2.64258
50.4	142.6	1	2.28667	1.98178	2.66028	2.26635	86.4294	84.8355	2.90609	2.64883
50.5	142.6	1	2.28667	1.98178	2.66028	2.26635	86.4265	84.8326	2.90609	2.64883
50.6	142.6	1	2.28889	1.98401	2.6575	2.26357	86.4265	84.8326	2.87375	2.61649
50.7	142.6	1	2.27972	1.97484	2.65639	2.26246	86.5441	84.9503	2.87375	2.61649
50.8	142.6	1	2.27778	1.97289	2.65444	2.26052	86.5441	84.9503	2.87719	2.61993
50.9	142.6	1	2.27778	1.97289	2.65444	2.26052	86.4353	84.8414	2.88031	2.62305
51	142.6	1	2.28278	1.97789	2.65722	2.2633	86.4353	84.8414	2.88125	2.62399
51.1	142.6	1	2.28278	1.97789	2.65722	2.2633	86.4353	84.8414	2.87875	2.62149
51.2	142.6	1	2.26333	1.95845	2.63889	2.24496	85.9941	84.4003	2.87875	2.62149
[truncated: 278,523+ more rows]
